# Supplementary material for: In vitro implementation of robust gene regulation in a synthetic biomolecular integral controller
Source: Nat Commun. 2019 Dec 17;10:5760. doi: 10.1038/s41467-019-13626-z (PMC6917713; doi:10.1038/s41467-019-13626-z)
Supplement: Supplementary file 3 — Source Data [file 41467_2019_13626_MOESM3_ESM.zip]

Archive with 9 entries (6 files):
- Source Data/
- Source Data/.DS_Store
- __MACOSX/
- __MACOSX/Source Data/
- __MACOSX/Source Data/._.DS_Store
- Source Data/Supplementary Source Data file.xlsx
- __MACOSX/Source Data/._Supplementary Source Data file.xlsx
- Source Data/Main Text Source Data file.xlsx
- __MACOSX/Source Data/._Main Text Source Data file.xlsx
