# Supplementary material for: In vitro implementation of robust gene regulation in a synthetic biomolecular integral controller
Source: Nat Commun. 2019 Dec 17;10:5760. doi: 10.1038/s41467-019-13626-z (PMC6917713; doi:10.1038/s41467-019-13626-z)
Supplement: Supplementary file 3 — Source Data [file 41467_2019_13626_MOESM3_ESM.zip › Source Data/Supplementary Source Data file.xlsx]

## Sheet: S1
	S1a						S1b						S1c						S1d
	deGFP mean	deGFP mean	deGFP mean	deGFP mean	deGFP mean		deGFP slope	deGFP slope	deGFP slope	deGFP slope	deGFP slope		deGFP mean	deGFP mean	deGFP mean	deGFP mean	deGFP mean		deGFP slope	deGFP slope	deGFP slope	deGFP slope	deGFP slope
time (hours)	0.1 nM	0.2 nM	0.3 nM	0.5nM	0.7 nM		0.1 nM	0.2 nM	0.3 nM	0.5nM	0.7 nM		0.1 nM	0.2 nM	0.3 nM	0.5nM	0.7 nM		0.1 nM	0.2 nM	0.3 nM	0.5nM	0.7 nM
0	0.00302774	0.00576247	0.00599036	0.00507879	0.00553457		-0.00225072	-0.00802105	-0.00787752	-0.0075129	-0.00673668		0.00447107	0.00538265	0.00644615	0.00599036	0.0043951		-0.0024856	-0.004993	-0.00873806	-0.00774054	-0.00507697
0.05	0.00221383	0.00517646	0.00517646	0.00494856	0.00472067		-0.00211079	-0.00745861	-0.00728688	-0.00697907	-0.00621152		0.00327734	0.00510049	0.00608803	0.00540435	0.00426488		-0.00233998	-0.0046262	-0.00818027	-0.00719747	-0.00469313
0.1	0.00247428	0.00475322	0.00520901	0.00475322	0.00452533		-0.00197107	-0.00690843	-0.00671139	-0.00645662	-0.0057026		0.003082	0.00490515	0.00589269	0.00498112	0.00361375		-0.00219744	-0.00426559	-0.00762955	-0.00666641	-0.00432227
0.15	0.00263706	0.004916	0.0051439	0.0051439	0.00446022		-0.00183297	-0.00637206	-0.00615343	-0.00594818	-0.00521154		0.00271303	0.00423232	0.00559969	0.004916	0.00332074		-0.00205858	-0.00391298	-0.00708814	-0.00614898	-0.00396533
0.2	0.00169293	0.00397187	0.00397187	0.00351608	0.00328819		-0.00169796	-0.00585108	-0.00561498	-0.00545631	-0.00473939		0.00214872	0.00336415	0.00465555	0.00374398	0.00237661		-0.00192329	-0.00357031	-0.00655769	-0.00564614	-0.00362219
0.25	0.00123714	0.0028324	0.0028324	0.0028324	0.00214872		-0.00156656	-0.00534586	-0.00509621	-0.00498143	-0.00428525		0.00169293	0.00260451	0.00397187	0.0028324	0.00192082		-0.00179122	-0.00323784	-0.00603902	-0.00515741	-0.0032913
0.3	0.000944133	0.0023115	0.0020836	0.0020836	0.00185571		-0.00143943	-0.00485517	-0.0045955	-0.0045226	-0.00384648		0.00147589	0.00223553	0.00276729	0.0020836	0.00185571		-0.00166212	-0.00291484	-0.00553273	-0.00468141	-0.00297054
0.35	0.00110691	0.00201849	0.00224639	0.00201849	0.00201849		-0.00131699	-0.00437691	-0.00411017	-0.00407774	-0.00341953		0.00186656	0.00247428	0.00270217	0.00224639	0.0017906		-0.00153547	-0.0026003	-0.00503874	-0.00421658	-0.00265742
0.4	0.00139992	0.00185571	0.0020836	0.0020836	0.0020836		-0.00119926	-0.00390812	-0.0036366	-0.0036439	-0.00300018		0.00193168	0.00238746	0.00276729	0.0023115	0.00185571		-0.00141081	-0.00229298	-0.00455617	-0.00376057	-0.00234889
0.45	0.00169293	0.00237661	0.00237661	0.00169293	0.00237661		-0.00108602	-0.00344465	-0.00316988	-0.00321705	-0.00258335		0.00184486	0.00230065	0.0028324	0.00214872	0.00169293		-0.00128793	-0.00199112	-0.00408305	-0.00331019	-0.00204114
0.5	0.0012697	0.00218127	0.00195338	0.00172549	0.00172549		-0.000977043	-0.00298147	-0.00270345	-0.00279098	-0.00216273		0.00195338	0.00210531	0.00263706	0.00218127	0.00195338		-0.00116629	-0.00169202	-0.00361619	-0.00286077	-0.00172922
0.55	0.00133481	0.0017906	0.00247428	0.00201849	0.00201849		-0.000871188	-0.00251128	-0.00222771	-0.00235671	-0.00172894		0.00186656	0.00217042	0.00224639	0.00224639	0.0015627		-0.00104484	-0.00139139	-0.00315065	-0.00240582	-0.00140694
0.6	0.00136737	0.00205105	0.00205105	0.00182315	0.00227894		-0.000766032	-0.0020226	-0.0017295	-0.00190153	-0.0012694		0.00197508	0.00212701	0.00250684	0.00205105	0.00205105		-0.000921704	-0.00108261	-0.00267732	-0.00193596	-0.00106563
0.65	0.00123714	0.00214872	0.00237661	0.00192082	0.00237661		-0.000656942	-0.00149822	-0.00118802	-0.00140546	-0.000767182		0.00199679	0.00214872	0.00237661	0.00214872	0.00192082		-0.000793982	-0.000754999	-0.00218032	-0.0014362	-0.000694442
0.7	0.00169293	0.00214872	0.00214872	0.00214872	0.00237661		-0.000534575	-0.000910504	-0.000570227	-0.0008362	-0.000198291		0.00199679	0.00230065	0.00237661	0.00237661	0.00214872		-0.000656462	-0.000390333	-0.00162894	-0.000881357	-0.000278713
0.75	0.0012697	0.00195338	0.00240917	0.00195338	0.00218127		-0.000379511	-0.0002158	0.000173933	-0.000144671	0.000465757		0.00195338	0.00225724	0.00240917	0.00240917	0.00195338		-0.000497966	4.18438e-05	-0.000960157	-0.000228445	0.00019553
0.8	0.00146503	0.00169293	0.00214872	0.00214872	0.00237661		-0.000144771	0.000606929	0.00105574	0.0006904	0.00119149		0.00199679	0.00230065	0.00260451	0.00237661	0.00169293		-0.0002937	0.000567641	-6.97741e-05	0.000564917	0.000693239
0.85	0.00149759	0.00218127	0.00240917	0.00195338	0.00218127		0.000235552	0.00123801	0.00166692	0.0013179	0.00154493		0.00164952	0.00225724	0.00286496	0.00218127	0.00195338		-1.62436e-05	0.00102771	0.000882114	0.00124965	0.000907056
0.9	0.00130225	0.00198594	0.00244172	0.00175804	0.00221383		0.000508542	0.00074224	0.000757054	0.00061786	0.000624361		0.00175804	0.00251769	0.00221383	0.00221383	0.00175804		0.000170785	0.000885487	0.000591163	0.000809664	0.000371263
0.95	0.00139992	0.0023115	0.00253939	0.0020836	0.0023115		0.000266556	0.000508813	0.000426483	0.000322459	0.000312703		0.00193168	0.00238746	0.00253939	0.0023115	0.00185571		0.000100368	0.000835627	0.000451888	0.000653606	0.000189894
1	0.00133481	0.00201849	0.00270217	0.00201849	0.00224639		0.000133189	0.000234415	0.000104232	2.39642e-05	6.5623e-05		0.00201849	0.00247428	0.00270217	0.00224639	0.00201849		1.22201e-05	0.000701537	0.000317902	0.000477388	5.1542e-05
1.05	0.00182315	0.00250684	0.00273473	0.00205105	0.00250684		3.56931e-05	1.35828e-05	-0.000137496	-0.000198048	-5.46957e-05		0.00197508	0.0025828	0.00273473	0.00273473	0.00205105		-7.0871e-05	0.000630007	0.000239172	0.000364215	-5.42338e-06
1.1	0.00136737	0.00182315	0.00227894	0.00182315	0.00227894		-1.94388e-05	-0.000111394	-0.000278929	-0.000332651	-5.44987e-05		0.00182315	0.00227894	0.00227894	0.00205105	0.00159526		-9.47587e-05	0.0005934	0.000200874	0.00034111	1.50129e-06
1.15	0.00159526	0.00227894	0.00273473	0.00227894	0.00273473		-6.05455e-05	-0.000177053	-0.000354352	-0.000394057	1.32255e-05		0.00182315	0.0025828	0.00250684	0.00227894	0.00205105		-9.72585e-05	0.00056536	0.000222276	0.000354483	3.87966e-05
1.2	0.0015627	0.00201849	0.00247428	0.00201849	0.00224639		-0.000105401	-0.000212581	-0.000390548	-0.000404946	0.000114446		0.00201849	0.00262621	0.00270217	0.00224639	0.00201849		-0.000131813	0.000532993	0.000258422	0.000382418	7.61718e-05
1.25	0.00172549	0.00240917	0.00263706	0.00218127	0.00240917		-0.000135182	-0.000228264	-0.000400189	-0.000372274	0.0002441		0.00195338	0.00286496	0.00286496	0.00286496	0.00195338		-0.0001426	0.000511034	0.000292447	0.000429727	0.000109803
1.3	0.0012697	0.00195338	0.00218127	0.00195338	0.00218127		-0.000151195	-0.000232497	-0.000385356	-0.000302325	0.000393883		0.00164952	0.00240917	0.00240917	0.00263706	0.00172549		-0.000168751	0.000513376	0.000342035	0.000511599	0.000141918
1.35	0.00130225	0.00221383	0.00198594	0.00175804	0.00244172		-0.000155024	-0.000200875	-0.000330728	-0.000214594	0.000537596		0.00175804	0.00251769	0.00266962	0.00221383	0.00198594		-0.000200158	0.000527288	0.000404712	0.000615182	0.000160451
1.4	0.00117203	0.0020836	0.00185571	0.00162782	0.0020836		-0.000168775	-0.000135871	-0.000251986	-0.000125512	0.000622128		0.00193168	0.00253939	0.00253939	0.00253939	0.00185571		-0.00025393	0.000534645	0.000462399	0.000720268	0.000158035
1.45	0.00159526	0.00205105	0.00227894	0.00182315	0.00227894		-0.000188111	-6.05636e-05	-0.000142371	-1.90932e-05	0.000636345		0.00212701	0.0025828	0.00227894	0.00227894	0.00205105		-0.00033	0.00053249	0.00050854	0.000804466	0.000129231
1.5	0.00139992	0.00185571	0.0023115	0.00185571	0.0020836		-0.000198154	3.15371e-05	-6.62264e-07	0.00010762	0.00061056		0.00177975	0.00269132	0.00276729	0.00276729	0.0020836		-0.000410892	0.000529236	0.000560092	0.00087183	9.56484e-05
1.55	0.00113947	0.00182315	0.00227894	0.00159526	0.00227894		-0.00021626	0.000147026	0.000167106	0.000246331	0.000578695		0.00167122	0.00273473	0.00250684	0.00250684	0.00159526		-0.000485636	0.000534345	0.000607674	0.00092148	6.929e-05
1.6	0.0015627	0.0017906	0.00224639	0.0017906	0.00247428		-0.000235481	0.000264683	0.000338332	0.000393185	0.000538808		0.00171463	0.00277814	0.00270217	0.00224639	0.00201849		-0.000544316	0.000544281	0.000634722	0.000954001	5.60924e-05
1.65	0.00143248	0.00211616	0.00257195	0.00211616	0.00279984		-0.000257823	0.00036808	0.000510541	0.000531169	0.000488245		0.00188827	0.00264791	0.00279984	0.00302774	0.00211616		-0.000580121	0.000554025	0.000650842	0.000973488	4.58483e-05
1.7	0.00120458	0.00211616	0.00234406	0.00166037	0.00279984		-0.000271761	0.000453606	0.000663403	0.000646887	0.00043137		0.00173634	0.00295177	0.00302774	0.00279984	0.00188827		-0.000589383	0.00056661	0.000672231	0.000987401	2.00578e-05
1.75	0.00146503	0.00192082	0.00237661	0.00214872	0.00237661		-0.000270291	0.000530783	0.00076953	0.000728282	0.000361977		0.00169293	0.00290836	0.0028324	0.0028324	0.00192082		-0.000591901	0.000588947	0.000713399	0.000983341	-1.23217e-05
1.8	0.00130225	0.00221383	0.00221383	0.00198594	0.00289751		-0.000270666	0.00060078	0.000817674	0.000747954	0.000289681		0.00145418	0.00282155	0.00289751	0.00244172	0.00221383		-0.000589541	0.000625371	0.000746918	0.000953413	-5.09709e-05
1.85	0.00133481	0.00224639	0.00247428	0.00201849	0.00270217		-0.000282592	0.000657802	0.000802368	0.00070454	0.000204389		0.00201849	0.00277814	0.00293007	0.00315796	0.00201849		-0.000576386	0.000661895	0.00075797	0.000912901	-9.0338e-05
1.9	0.00136737	0.00227894	0.00273473	0.00205105	0.00296263		-0.000303782	0.000679348	0.000721789	0.000599721	8.3982e-05		0.0015193	0.00303859	0.00296263	0.00296263	0.00205105		-0.000555438	0.000689623	0.000749508	0.000870472	-0.000116442
1.95	0.00149759	0.00218127	0.00263706	0.00218127	0.00263706		-0.000311074	0.000684176	0.000601418	0.000458668	-5.12453e-05		0.00134566	0.00301689	0.00309285	0.00286496	0.00172549		-0.000521144	0.000711983	0.000738429	0.0008555	-0.000117949
2	0.00130225	0.00244172	0.00266962	0.00221383	0.00266962		-0.000314709	0.00066247	0.000461644	0.000297273	-0.000182522		0.00160611	0.00297348	0.00289751	0.0033533	0.00175804		-0.0004765	0.000718698	0.00070699	0.000849972	-9.78113e-05
2.05	0.0012697	0.00240917	0.00240917	0.00218127	0.00263706		-0.000305205	0.000614968	0.000345753	0.000146609	-0.000280558		0.00180145	0.00301689	0.00309285	0.00309285	0.00218127		-0.000432247	0.000710507	0.000655043	0.000826784	-5.09558e-05
2.1	0.00130225	0.00221383	0.00266962	0.00221383	0.00244172		-0.000281562	0.000561253	0.000261217	3.16668e-05	-0.000345853		0.00130225	0.00312541	0.00312541	0.0033533	0.00198594		-0.000384911	0.00070416	0.000616723	0.000790472	2.08998e-05
2.15	0.000911577	0.00250684	0.00273473	0.00227894	0.00227894		-0.00024536	0.000498069	0.000213024	-4.83074e-05	-0.000381934		0.00136737	0.00273473	0.00273473	0.00296263	0.00182315		-0.000348556	0.000710597	0.000596421	0.00077156	9.20982e-05
2.2	0.00123714	0.00237661	0.00237661	0.00214872	0.00237661		-0.000206705	0.000416614	0.0001863	-9.54994e-05	-0.000384052		0.00123714	0.00306029	0.00306029	0.00306029	0.00192082		-0.000347442	0.000710541	0.000579	0.000758726	0.000146671
2.25	0.00133481	0.00224639	0.00270217	0.00247428	0.00247428		-0.000167791	0.000343194	0.000159415	-0.000133868	-0.000334317		0.0015627	0.00323393	0.00338586	0.00315796	0.00201849		-0.000384317	0.000690425	0.000567013	0.000729215	0.000181754
2.3	0.0012697	0.00240917	0.00286496	0.00218127	0.00263706		-0.00013377	0.000278945	0.000138796	-0.000171652	-0.000242055		0.00149759	0.00332074	0.00332074	0.00354864	0.00195338		-0.000427158	0.00065741	0.000558749	0.000688009	0.000194216
2.35	0.000520901	0.00234406	0.00257195	0.00188827	0.00257195		-0.000103627	0.000223569	0.000141666	-0.000182232	-0.000116527		0.00128055	0.00325563	0.00302774	0.00302774	0.00188827		-0.000444489	0.000634295	0.000544542	0.000632962	0.000206921
2.4	0.00130225	0.00221383	0.00266962	0.00198594	0.00221383		-8.49898e-05	0.000179317	0.000162839	-0.000169998	6.03119e-06		0.00145418	0.00312541	0.00312541	0.00312541	0.00175804		-0.000450907	0.000629404	0.000521762	0.000582935	0.000210584
2.45	0.00130225	0.00266962	0.00289751	0.00198594	0.00266962		-7.75898e-05	0.000152746	0.000199438	-0.000151342	0.000131806		0.00145418	0.00342927	0.0035812	0.0033533	0.00198594		-0.00046358	0.000651902	0.000492898	0.000538609	0.000199807
2.5	0.0012697	0.00263706	0.00263706	0.00195338	0.00263706		-6.03303e-05	0.000168174	0.000257988	-0.000109813	0.000280489		0.00149759	0.00347267	0.00332074	0.00354864	0.00195338		-0.000481778	0.000691459	0.000469178	0.000499685	0.000206644
2.55	0.00123714	0.00237661	0.00237661	0.00214872	0.00260451		-3.41978e-05	0.000228728	0.000349365	-2.21419e-05	0.000429429		0.00123714	0.00351608	0.00351608	0.00328819	0.00214872		-0.000504748	0.000733034	0.000473834	0.000504958	0.000247471
2.6	0.00113947	0.00250684	0.00273473	0.00182315	0.00273473		-1.36622e-05	0.000299008	0.000459198	9.31162e-05	0.000542807		0.00136737	0.00334245	0.00319052	0.00341841	0.00205105		-0.000535048	0.000773606	0.000508445	0.000571389	0.000310157
2.65	0.00123714	0.00237661	0.00260451	0.00214872	0.00237661		2.9374e-06	0.000350316	0.000568747	0.000226956	0.000619584		0.00123714	0.00336415	0.00306029	0.00374398	0.00214872		-0.000563353	0.000814088	0.00054424	0.000659697	0.000374784
2.7	0.0012697	0.00240917	0.00263706	0.00218127	0.00240917		6.28396e-06	0.000385293	0.000661616	0.000361706	0.000660125		0.00119373	0.00347267	0.00354864	0.00354864	0.00218127		-0.000593855	0.000835686	0.000574565	0.000705669	0.000429686
2.75	0.00136737	0.00296263	0.00319052	0.00250684	0.00296263		-2.43588e-05	0.00041407	0.00073138	0.000471042	0.000663628		0.00136737	0.00364631	0.0038742	0.0038742	0.00227894		-0.000621007	0.000835779	0.000608139	0.000714737	0.000454375
2.8	0.00097669	0.00257195	0.00279984	0.00211616	0.00257195		-6.92323e-05	0.0004426	0.000791516	0.000554387	0.000652595		0.00112862	0.00340756	0.00325563	0.00348353	0.00211616		-0.000644349	0.000833135	0.00065375	0.000697817	0.000462993
2.85	0.00123714	0.00237661	0.0028324	0.00214872	0.00260451		-9.08031e-05	0.000464773	0.000830811	0.000604543	0.000636741		0.000933281	0.00336415	0.00328819	0.00328819	0.00192082		-0.000670657	0.000842571	0.000723315	0.000654927	0.000454642
2.9	0.00097669	0.00279984	0.00257195	0.00234406	0.00257195		-8.81524e-05	0.000469572	0.00084735	0.000606398	0.000611421		0.00112862	0.00371142	0.00371142	0.00371142	0.00211616		-0.000694518	0.000870243	0.00080836	0.000615185	0.000444981
2.95	0.00117203	0.0020836	0.00299518	0.00185571	0.00253939		-5.89827e-05	0.000454722	0.000839183	0.000562372	0.000572875		0.000868169	0.0036029	0.00322308	0.00367886	0.00185571		-0.000705446	0.000922192	0.000899386	0.000579151	0.000445255
3	0.0012697	0.00263706	0.00309285	0.00240917	0.00286496		-1.61835e-05	0.000424987	0.000812948	0.000493324	0.000539746		0.000889873	0.0036246	0.00354864	0.00332074	0.00218127		-0.000721974	0.00099063	0.000987048	0.000545973	0.000443137
3.05	0.00117203	0.00276729	0.00299518	0.0020836	0.00299518		2.08003e-05	0.000408174	0.000763096	0.000426845	0.000533058		0.0010201	0.00375483	0.00367886	0.00367886	0.0020836		-0.000744255	0.00106826	0.00105266	0.000522875	0.000427025
3.1	0.0010418	0.00240917	0.00332074	0.00240917	0.00286496		6.93784e-05	0.000416043	0.000679789	0.000388117	0.000545267		0.00134566	0.00408039	0.00377653	0.00377653	0.00218127		-0.000754721	0.00116655	0.00111981	0.000506357	0.000382664
3.15	0.00100925	0.0028324	0.00306029	0.00260451	0.00306029		2.30742e-05	0.000432025	0.000557026	0.000362612	0.000537505		0.00108521	0.00427573	0.00374398	0.00374398	0.00260451		-0.000829236	0.00123596	0.00110297	0.000567846	0.000315018
3.2	0.00120458	0.00302774	0.00302774	0.00211616	0.00279984		-9.62584e-06	0.00042207	0.00037208	0.000294034	0.000467641		0.000672831	0.00386335	0.00371142	0.00393932	0.00211616		-0.000879834	0.00126675	0.00113248	0.000625431	0.000231461
3.25	0.00130225	0.00289751	0.0033533	0.00244172	0.0033533		-5.11966e-05	0.000356925	0.000129133	0.00019216	0.000353472		0.000846464	0.00418891	0.00426488	0.00403698	0.00266962		-0.000895051	0.00129349	0.00115215	0.000669296	0.000103949
3.3	0.0012697	0.00309285	0.00332074	0.00263706	0.00309285		-8.03985e-05	0.000260051	-0.000110342	0.000105818	0.000239233		0.000889873	0.00392846	0.00400443	0.00400443	0.00263706		-0.000907956	0.00126277	0.00114879	0.000699636	-1.00368e-05
3.35	0.00117203	0.00253939	0.00322308	0.00253939	0.00253939		-8.65359e-05	0.000222509	-0.00025369	8.03573e-05	0.000208676		0.000716239	0.00405869	0.00413465	0.00413465	0.0023115		-0.000928756	0.00114582	0.00107726	0.000681813	-0.000188274
3.4	0.00113947	0.00250684	0.00319052	0.00227894	0.00296263		-6.07377e-05	0.000318697	-0.000247274	0.000144066	0.000284766		0.000911577	0.0041021	0.0038742	0.0041021	0.00227894		-0.000952628	0.00095678	0.000937359	0.000612393	4.92936e-05
3.45	0.00117203	0.00299518	0.00322308	0.0023115	0.00345097		-2.51827e-05	0.000539255	-8.47022e-05	0.000299261	0.000441112		0.000868169	0.00436255	0.00390676	0.00345097	0.0020836		-0.000999509	0.000814031	0.000816276	0.000563368	0.00032414
3.5	0.00117203	0.00299518	0.00322308	0.00253939	0.00253939		2.76556e-05	0.000850536	0.000214881	0.000525719	0.000636112		0.00041238	0.00405869	0.00436255	0.00367886	0.0023115		-0.00103327	0.000883084	0.000857637	0.000684187	0.000798954
3.55	0.00097669	0.00302774	0.00302774	0.00234406	0.00302774		0.000105737	0.00121699	0.000602878	0.000802886	0.000811913		0.000368972	0.00447107	0.0043951	0.0043951	0.00234406		-0.00101429	0.00117903	0.00110618	0.00100884	0.00119324
3.6	0.00159526	0.00296263	0.00341841	0.00273473	0.00319052		0.000192458	0.00159987	0.00103974	0.00108785	0.000933716		0.000759648	0.00455789	0.00432999	0.00432999	0.00296263		-0.000947738	0.00154317	0.00144867	0.00141847	0.00153122
3.65	0.00143248	0.00279984	0.00302774	0.00234406	0.00302774		0.000285158	0.00199343	0.00150524	0.00135237	0.00099503		0.000217042	0.004623	0.0043951	0.00393932	0.00234406		-0.00086091	0.00186523	0.00176878	0.00180479	0.00149154
3.7	0.000879021	0.00270217	0.00338586	0.00247428	0.00293007		0.000361284	0.0023775	0.00194544	0.00157433	0.000965579		0.000195338	0.00460129	0.00429743	0.00429743	0.00247428		-0.000754662	0.00214037	0.00205563	0.00213516	0.00167272
3.75	0.00120458	0.00325563	0.00325563	0.00279984	0.00325563		0.00041688	0.00272728	0.00230092	0.00172758	0.000828948		0.000520901	0.00477493	0.0043951	0.00416721	0.00211616		-0.00062391	0.0023913	0.00231327	0.00242378	0.00178289
3.8	0.000944133	0.00322308	0.00322308	0.00276729	0.00367886		0.000458744	0.00303541	0.00254471	0.00179895	0.000585627		0.000260451	0.00466641	0.00459044	0.00436255	0.0023115		-0.00047577	0.00263882	0.00255583	0.00267286	0.00208968
3.85	0.00113947	0.00341841	0.00319052	0.00273473	0.00341841		0.000492266	0.00326007	0.0026811	0.00177431	0.000259569		0.000455789	0.00501367	0.00455789	0.00478578	0.00250684		-0.000320559	0.00288977	0.00278662	0.00289296	0.00325257
3.9	0.000879021	0.00338586	0.00338586	0.00270217	0.00293007		0.000519849	0.00338916	0.00271345	0.00169736	-8.16937e-05		0.000195338	0.00460129	0.00475322	0.00452533	0.00247428		-0.000166189	0.00313652	0.00301639	0.00310823	0.00534282
3.95	0.00123714	0.00328819	0.00328819	0.00237661	0.00306029		0.000535366	0.00339722	0.00265386	0.00162421	-0.00032504		0.000173634	0.00488345	0.00442766	0.00465555	0.0028324		-2.2808e-05	0.00333667	0.00325464	0.00327241	0.00734006
4	0.00149759	0.00354864	0.00354864	0.00286496	0.00354864		0.000542714	0.00328675	0.00252728	0.00160075	-0.000368783		0.000434084	0.00453618	0.0051439	0.004916	0.00286496		0.000123361	0.0034833	0.00352437	0.00342665	0.00878444
4.05	0.00250684	0.00592525	0.00615314	0.00546946	0.00546946		0.000549033	0.00312863	0.0023796	0.00169919	-0.000129132		0.0015193	0.00896384	0.00865998	0.00888788	0.00592525		0.000290064	0.00361584	0.00385852	0.00372588	0.00992607
4.1	0.00169293	0.00533924	0.00533924	0.00419977	0.00465555		0.000573642	0.00294328	0.00227619	0.00198544	0.000557154		0.000781352	0.00807397	0.00761818	0.00875765	0.00488345		0.000476913	0.00376284	0.00421233	0.00429053	0.0110184
4.15	0.00159526	0.00546946	0.00546946	0.0041021	0.00455789		0.00062452	0.00274415	0.00232899	0.00257895	0.00183099		0.000911577	0.0077484	0.00729262	0.0079763	0.00478578		0.000674904	0.00393251	0.0045859	0.00517505	0.0121859
4.2	0.00169293	0.00488345	0.00511134	0.00419977	0.00374398		0.000705571	0.00256522	0.00260243	0.0035665	0.0037465		0.000933281	0.00777011	0.00761818	0.00739029	0.00442766		0.000852048	0.00414704	0.0050478	0.00642312	0.0135095
4.25	0.00130225	0.00472067	0.00517646	0.00426488	0.00403698		0.000802233	0.00243817	0.00312525	0.00504886	0.00634472		0.000542605	0.00737943	0.0072275	0.0074554	0.00426488		0.00102193	0.00442425	0.00560452	0.00801674	0.0150924
4.3	0.00185571	0.00527412	0.00527412	0.00459044	0.00436255		0.000913929	0.00240704	0.00389813	0.00695141	0.00970622		0.000868169	0.00740114	0.00755307	0.00755307	0.00459044		0.00119365	0.00476119	0.00623336	0.00988236	0.0170921
4.35	0.00175804	0.00540435	0.00540435	0.00449277	0.00449277		0.0010386	0.00250093	0.00491213	0.00925654	0.0138679		0.00115032	0.00753136	0.0072275	0.0074554	0.00472067		0.00134869	0.00513531	0.0069109	0.0119038	0.0196283
4.4	0.00133481	0.00498112	0.00543691	0.00452533	0.00498112		0.00114015	0.00274852	0.00619449	0.0119976	0.0188024		0.000803056	0.00733602	0.00748795	0.00794374	0.00498112		0.00149448	0.00551578	0.00763663	0.0139655	0.0227518
4.45	0.00162782	0.00527412	0.00550202	0.00527412	0.00572991		0.00121688	0.00312163	0.00777951	0.0151599	0.0244655		0.00056431	0.00724921	0.00755307	0.00800886	0.00595781		0.00163936	0.00589206	0.00841874	0.0159903	0.0263601
4.5	0.00172549	0.00537179	0.00559969	0.00605548	0.00673916		0.00131426	0.00362077	0.00975171	0.0188093	0.0308932		0.000737943	0.00742284	0.00787863	0.00833442	0.00696705		0.0017702	0.00624962	0.00921871	0.0179572	0.0300818
4.55	0.00169293	0.00533924	0.00602292	0.00647871	0.00830186		0.00145592	0.00428082	0.012171	0.0230365	0.0381315		0.000781352	0.00777011	0.00807397	0.00921344	0.00807397		0.00186951	0.00659058	0.0100219	0.0198756	0.0332931
4.6	0.00175804	0.00586014	0.00699961	0.00791119	0.0101901		0.0016313	0.00517288	0.0151111	0.0279125	0.0461882		0.000846464	0.00829101	0.00859487	0.0101901	0.00973434		0.00193384	0.00691616	0.0108282	0.0217724	0.0354328
4.65	0.0017906	0.00589269	0.00748795	0.00931111	0.0125016		0.0018532	0.00638587	0.0186183	0.0335467	0.0550343		0.000954985	0.00839953	0.00908321	0.0113622	0.0115901		0.00196894	0.00724569	0.0116268	0.0236797	0.0363755
4.7	0.00198594	0.00631593	0.00836697	0.0111017	0.0152038		0.0021299	0.00792449	0.0226824	0.039941	0.0646672		0.000846464	0.00844294	0.00973434	0.012697	0.0136085		0.0019873	0.00765773	0.01244	0.0256735	0.0363716
4.75	0.00237661	0.00647871	0.00966923	0.0130876	0.0185571		0.00245373	0.00970514	0.027226	0.0469519	0.074947		0.00138907	0.0092894	0.0103529	0.0139992	0.0165061		0.00203033	0.00823055	0.0132891	0.0276537	0.0358331
4.8	0.00221383	0.0074554	0.0108738	0.0149759	0.0222685		0.00278884	0.011573	0.0320471	0.0542825	0.0855728		0.00145418	0.00950645	0.0115575	0.0154317	0.0183943		0.00214854	0.00894034	0.0142027	0.0292859	0.0351086
4.85	0.00253939	0.00800886	0.0130225	0.0182641	0.0262404		0.00311994	0.0133956	0.0369345	0.0616789	0.0962884		0.00147589	0.0101359	0.012111	0.0166688	0.020543		0.002341	0.00963839	0.0151457	0.0302691	0.0343798
4.9	0.00273473	0.0079763	0.0145852	0.0211942	0.0319052		0.00345921	0.015161	0.0418032	0.069102	0.107033		0.00182315	0.0109389	0.0127621	0.0191431	0.0230173		0.00256262	0.0102009	0.0159778	0.0307403	0.0336857
4.95	0.00306029	0.00921344	0.0169618	0.025166	0.0365608		0.00378663	0.0170296	0.0468154	0.0767698	0.117995		0.00184486	0.0109606	0.0133155	0.0206082	0.0249381		0.00279471	0.0106354	0.0166671	0.0310966	0.033052
5	0.00276729	0.0102878	0.0187199	0.0280635	0.0424209		0.00418605	0.0190518	0.0519763	0.0846231	0.129104		0.00147589	0.0115032	0.014162	0.0216825	0.0269241		0.00303728	0.0108938	0.0173204	0.0313687	0.0325889
5.05	0.00328819	0.0112645	0.0212918	0.0331423	0.0490949		0.00460602	0.021202	0.0572186	0.0925215	0.140193		0.00230065	0.0124799	0.0155945	0.0237987	0.0292681		0.00322246	0.0112998	0.0174381	0.0322316	0.0323272
5.1	0.00312541	0.0122412	0.0240917	0.036398	0.0564527		0.00501338	0.0234002	0.0624801	0.100441	0.151093		0.00190997	0.0133047	0.0165712	0.025459	0.0313843		0.0034686	0.0115788	0.0178384	0.032936	0.0323196
5.15	0.00364631	0.01299	0.0273473	0.0419325	0.0635825		0.00538082	0.0256108	0.0677139	0.108325	0.161766		0.00227894	0.0132179	0.0164084	0.0268915	0.0330447		0.00376826	0.0117063	0.0181201	0.0327483	0.0329244
5.2	0.00351608	0.0149108	0.0310913	0.0474997	0.0718844		0.00571077	0.0278556	0.0728645	0.116059	0.172183		0.00245258	0.0143031	0.0181013	0.0290402	0.0349655		0.00399687	0.0117238	0.0179768	0.0321744	0.0338055
5.25	0.00380909	0.0154317	0.0345748	0.0530342	0.0801537		0.00601764	0.0301219	0.0778669	0.123567	0.182246		0.00236576	0.0142163	0.019078	0.0300169	0.0370817		0.00422272	0.0116667	0.0177137	0.0312754	0.0341593
5.3	0.00472067	0.0174827	0.0386769	0.0598711	0.0899531		0.00631592	0.0324029	0.0827306	0.130863	0.19193		0.00297348	0.0152798	0.0199896	0.032068	0.038449		0.00447236	0.0115751	0.0173912	0.0302648	0.0334738
5.35	0.00475322	0.0191106	0.0423558	0.0669684	0.0991014		0.00661166	0.0346719	0.0875363	0.13799	0.201205		0.00323393	0.015996	0.02025	0.0334679	0.0405326		0.00473158	0.0114451	0.0170089	0.0292435	0.032034
5.4	0.004916	0.0206407	0.0468485	0.0730564	0.108836		0.00690596	0.0369147	0.0923029	0.144959	0.210016		0.00332074	0.0163867	0.0215523	0.034998	0.0420628		0.00498298	0.011286	0.0165898	0.0282113	0.0308189
5.45	0.00530668	0.0226266	0.0515692	0.0809676	0.119026		0.00718781	0.0391337	0.0970214	0.151659	0.21833		0.00355949	0.0172331	0.0228545	0.0358445	0.0435929		0.0052025	0.0111302	0.0161311	0.0271527	0.0297232
5.5	0.00589269	0.0243521	0.0564852	0.0879346	0.131235		0.00744202	0.0413386	0.101654	0.157969	0.226105		0.00384165	0.0175153	0.0229848	0.0373421	0.0448626		0.00536824	0.0109973	0.0156478	0.0260884	0.0292442
5.55	0.00628337	0.026566	0.0623454	0.0963016	0.142564		0.00764947	0.0435179	0.106117	0.163872	0.23326		0.00392846	0.017906	0.0245149	0.0388722	0.0463928		0.00547406	0.0108616	0.0151437	0.0250498	0.0281977
5.6	0.0067066	0.0288123	0.0668707	0.10379	0.153926		0.00780511	0.0456404	0.110325	0.169341	0.239754		0.00457959	0.018709	0.0247102	0.040435	0.0481834		0.00550231	0.0106791	0.0146227	0.0240593	0.0271168
5.65	0.00742284	0.0313517	0.0726006	0.112938	0.166721		0.00790722	0.0477065	0.11427	0.174267	0.245632		0.00484004	0.0191214	0.0256544	0.041607	0.0491275		0.00545256	0.010436	0.0140971	0.023128	0.0259868
5.7	0.00768329	0.034119	0.0781026	0.121858	0.178376		0.00795826	0.0497749	0.117952	0.178722	0.251009		0.00525242	0.0195338	0.0261427	0.042779	0.0505274		0.00535386	0.0101402	0.0136278	0.0222448	0.0247666
5.75	0.00781352	0.0360724	0.0841581	0.130421	0.191268		0.00798162	0.0518354	0.121428	0.182916	0.255947		0.00538265	0.0202717	0.0269566	0.0435929	0.0515692		0.00522931	0.00982426	0.0132569	0.0214175	0.023739
5.8	0.00810652	0.0386444	0.0908321	0.140057	0.202728		0.00800883	0.0538425	0.124813	0.186908	0.260469		0.00559969	0.0206407	0.0270217	0.0445696	0.0527738		0.00512157	0.00952228	0.012954	0.0206794	0.022849
5.85	0.00836697	0.0411837	0.0956505	0.148522	0.215979		0.00804433	0.0557617	0.128131	0.190676	0.26443		0.00586014	0.0205973	0.0279659	0.0457416	0.0537179		0.00505192	0.00922772	0.0126599	0.0199888	0.022158
5.9	0.00872509	0.0440487	0.102618	0.159135	0.23001		0.00810159	0.0575977	0.131335	0.194226	0.26773		0.00583843	0.0214872	0.0287798	0.0465555	0.0547597		0.0049943	0.00893601	0.0123486	0.0193125	0.0215955
5.95	0.00927855	0.047109	0.109096	0.167665	0.24401		0.00819613	0.0593711	0.13437	0.197599	0.270343		0.006164	0.0218127	0.0293332	0.047109	0.0562248		0.00493004	0.0086569	0.0120427	0.0186744	0.0211288
6	0.00970178	0.0500391	0.115673	0.17766	0.256511		0.00831197	0.0610614	0.137154	0.200639	0.272295		0.00651126	0.0226158	0.0299844	0.0482159	0.0571038		0.00484971	0.00838057	0.0117497	0.0181064	0.0207375
6.05	0.0104831	0.0526436	0.122835	0.188924	0.270283		0.00844684	0.0626782	0.139739	0.203287	0.273634		0.00714069	0.0230933	0.0303099	0.0492252	0.0587967		0.00475499	0.00809026	0.0114597	0.0176208	0.0203644
6.1	0.0108738	0.0564527	0.130746	0.199342	0.284575		0.00859707	0.0642483	0.142148	0.205513	0.274489		0.0072275	0.0236359	0.0311564	0.0507553	0.0591874		0.00464722	0.00780703	0.0111871	0.0172497	0.020002
6.15	0.0108738	0.0587316	0.138267	0.209142	0.298021		0.00876869	0.0657727	0.144382	0.207474	0.274976		0.00677172	0.023484	0.0313843	0.0509832	0.0603269		0.00453766	0.00752535	0.0109514	0.016952	0.0196436
6.2	0.0114924	0.0627686	0.144355	0.21842	0.311401		0.00899029	0.0673271	0.146398	0.209284	0.275371		0.00746625	0.0243304	0.0326865	0.0522855	0.0611733		0.00445918	0.0072557	0.0107332	0.0167025	0.0192858
6.25	0.0117203	0.066187	0.151647	0.228676	0.325075		0.00924737	0.0689042	0.148136	0.21096	0.275693		0.00761818	0.0244824	0.0326865	0.0525133	0.061857		0.00441787	0.0070094	0.0104979	0.0164616	0.0189668
6.3	0.0124365	0.0694101	0.158061	0.238736	0.339465		0.00950086	0.0704369	0.149677	0.212452	0.275764		0.00787863	0.0245909	0.0334028	0.0539133	0.0628011		0.00441058	0.006786	0.0102376	0.0161839	0.0187124
6.35	0.0127946	0.0729587	0.166395	0.2514	0.352813		0.00973137	0.0718937	0.151026	0.213725	0.275485		0.00800886	0.024873	0.0330772	0.0544993	0.0642987		0.00442495	0.00658564	0.00997605	0.0158526	0.0184952
6.4	0.013283	0.0764097	0.173721	0.26032	0.366975		0.0099278	0.0732323	0.152182	0.214724	0.274885		0.00811738	0.0249816	0.034705	0.0552155	0.065015		0.00443021	0.00638599	0.00968654	0.0154619	0.0183019
6.45	0.0139015	0.0806746	0.182088	0.272106	0.381495		0.0101008	0.0744352	0.153246	0.215455	0.27399		0.00850805	0.0256761	0.0348678	0.056062	0.0658614		0.00441633	0.00619304	0.00940115	0.0150382	0.0181373
6.5	0.014455	0.0846464	0.189478	0.284282	0.395722		0.0102642	0.0754976	0.15418	0.215903	0.272762		0.00913747	0.0263055	0.0356492	0.0568433	0.0673265		0.00438473	0.00602967	0.0091136	0.0146224	0.017992
6.55	0.0148782	0.0873486	0.197422	0.29496	0.40868		0.0104446	0.0764399	0.155041	0.216161	0.271409		0.00902895	0.0265008	0.0358445	0.0574945	0.0682055		0.00433165	0.00589342	0.00885427	0.0142198	0.0178528
6.6	0.0154643	0.0911251	0.205756	0.304206	0.419749		0.0106646	0.0773132	0.155918	0.216293	0.270018		0.00946304	0.0264791	0.0357468	0.0580805	0.0683357		0.00426895	0.00579006	0.00863835	0.0138512	0.0177171
6.65	0.0156596	0.0949668	0.21256	0.314657	0.434301		0.0109188	0.0781044	0.156856	0.216245	0.268698		0.00935452	0.0268264	0.0361701	0.0585037	0.0694426		0.00418208	0.00571806	0.00847667	0.0135581	0.0175835
6.7	0.0166363	0.0993619	0.220374	0.325433	0.447129		0.0111882	0.0788193	0.157808	0.216063	0.267344		0.00941963	0.0270435	0.0369189	0.0599362	0.0701914		0.0040593	0.00566783	0.00837066	0.013376	0.0174648
6.75	0.0168642	0.103464	0.227211	0.334777	0.460574		0.0114658	0.079497	0.158613	0.215721	0.26577		0.0092677	0.0273473	0.0376026	0.0606199	0.0708751		0.00392282	0.00561064	0.00829422	0.013281	0.017338
6.8	0.0174827	0.107045	0.23535	0.347929	0.475094		0.0117323	0.0801258	0.159163	0.215145	0.263958		0.0102661	0.027738	0.0377653	0.0614663	0.0719495		0.00377794	0.00553839	0.00823367	0.013201	0.0171916
6.85	0.0182967	0.111733	0.245507	0.359226	0.487759		0.0119709	0.0807353	0.159397	0.214206	0.261943		0.0100925	0.0281721	0.0385792	0.0615966	0.0725355		0.00362609	0.00544504	0.00819302	0.0130865	0.0170358
6.9	0.0189152	0.115542	0.252051	0.369189	0.502279		0.0121771	0.0813536	0.159344	0.212979	0.259787		0.0104831	0.0287147	0.0385141	0.062443	0.0740656		0.00348661	0.00532698	0.0081661	0.0129576	0.0168687
6.95	0.0194361	0.11971	0.260092	0.38156	0.514878		0.0123866	0.0819775	0.15917	0.211709	0.257608		0.0108521	0.0286279	0.0392629	0.0622802	0.0743586		0.00339222	0.00518575	0.00815326	0.0128498	0.0166945
7	0.0200547	0.124202	0.267776	0.390383	0.528943		0.0126124	0.0825843	0.159005	0.210514	0.255516		0.010787	0.0287147	0.0391978	0.0631267	0.0758888		0.00334798	0.00505104	0.00812538	0.0127957	0.0165115
7.05	0.020543	0.12697	0.275557	0.399531	0.539914		0.0128198	0.0831028	0.158948	0.209408	0.253469		0.0108955	0.0291271	0.0399141	0.0638429	0.076605		0.00332652	0.00491707	0.00805048	0.0127584	0.0163266
7.1	0.0210965	0.131397	0.284998	0.411707	0.551406		0.0129774	0.0835299	0.158976	0.208292	0.251382		0.0112211	0.0293007	0.0400117	0.0646243	0.0773864		0.00332304	0.00478942	0.00791576	0.0127109	0.0161496
7.15	0.0219755	0.136151	0.291574	0.421246	0.565731		0.0130845	0.083853	0.158986	0.207016	0.249156		0.0112645	0.029496	0.0408907	0.066187	0.0775817		0.00332387	0.00466272	0.00771813	0.0126263	0.0159464
7.2	0.0224313	0.140025	0.299551	0.431957	0.575075		0.0131665	0.0840478	0.158824	0.205491	0.246697		0.0111126	0.029496	0.0406628	0.0657312	0.0789491		0.00332222	0.00451634	0.00746402	0.0125049	0.015725
7.25	0.0234731	0.144029	0.309936	0.442343	0.591158		0.0132346	0.084136	0.158422	0.203795	0.24394		0.0116986	0.030082	0.0419325	0.066773	0.0795351		0.00330823	0.00434462	0.00718657	0.0123713	0.0154973
7.3	0.0238312	0.148489	0.315764	0.452728	0.601543		0.013306	0.0841512	0.157754	0.20202	0.240902		0.0115249	0.0305161	0.0413791	0.067359	0.0798932		0.0032699	0.00415924	0.00690737	0.012266	0.0152377
7.35	0.024873	0.152722	0.324782	0.463569	0.617854		0.0134119	0.0841999	0.156909	0.200316	0.23781		0.0118071	0.0303425	0.0426488	0.0677172	0.0813908		0.0032162	0.00400722	0.00665562	0.0121707	0.0149765
7.4	0.0253939	0.157345	0.332367	0.472978	0.626807		0.0135715	0.0843389	0.156018	0.198764	0.234915		0.0121761	0.0308634	0.042486	0.0691496	0.0819117		0.00317555	0.00391748	0.00644961	0.0120651	0.0147816
7.45	0.0260451	0.160503	0.339628	0.482061	0.638397		0.0137864	0.084493	0.155172	0.197406	0.232324		0.0119156	0.0307549	0.0429092	0.0695729	0.0825628		0.00315655	0.00386454	0.00628399	0.0119535	0.0146545
7.5	0.0266962	0.1648	0.34552	0.493424	0.646341		0.0140369	0.0845914	0.154441	0.196131	0.229909		0.0122629	0.031406	0.0433325	0.0697682	0.0834419		0.00317226	0.00382013	0.00611885	0.0118251	0.0145775
7.55	0.0276403	0.17053	0.354441	0.500521	0.659591		0.0142881	0.0845969	0.153841	0.194809	0.227565		0.0129791	0.0312107	0.0429092	0.0698008	0.0834744		0.00319928	0.00374031	0.00594621	0.01163	0.0145326
7.6	0.0278357	0.173688	0.361473	0.510971	0.673232		0.0145156	0.0844753	0.153296	0.193307	0.22516		0.0125667	0.0315579	0.0437883	0.0706798	0.0845813		0.00320682	0.00360249	0.00578508	0.0113907	0.0144878
7.65	0.028617	0.178799	0.370003	0.521324	0.683585		0.0146941	0.0842055	0.15267	0.191563	0.222591		0.0127404	0.0315796	0.0443417	0.0719169	0.0853627		0.00316541	0.0034308	0.00563711	0.0111888	0.0143977
7.7	0.0294309	0.182576	0.378337	0.532166	0.694882		0.01482	0.083787	0.151913	0.189708	0.219846		0.0131745	0.0315579	0.044244	0.0727308	0.0859487		0.00306942	0.00324928	0.00549944	0.0110512	0.0142521
7.75	0.0304076	0.186515	0.386606	0.542942	0.707254		0.0149075	0.0832695	0.151061	0.187794	0.216929		0.0133915	0.0319269	0.0447649	0.072568	0.0869254		0.00291369	0.00306979	0.00540283	0.0109355	0.0140375
7.8	0.0306355	0.190161	0.393215	0.550462	0.717509		0.0150006	0.0827396	0.150104	0.185834	0.214008		0.0133915	0.0325346	0.0440813	0.0730238	0.0873812		0.00271213	0.00289616	0.00535752	0.0108082	0.0137615
7.85	0.0312215	0.194394	0.398587	0.559253	0.724248		0.0151137	0.0822863	0.149122	0.183919	0.211171		0.0132179	0.0319052	0.0451231	0.0731541	0.088423		0.00250935	0.00273007	0.00537831	0.010625	0.0134353
7.9	0.0322308	0.198821	0.4078	0.567782	0.737791		0.0152594	0.0818978	0.147991	0.182162	0.208448		0.0135434	0.0322308	0.0452207	0.0732517	0.0896601		0.00232395	0.00257685	0.00542753	0.0104202	0.0131221
7.95	0.0334679	0.202793	0.414279	0.576312	0.747233		0.0154338	0.0815688	0.147138	0.180503	0.205848		0.0137171	0.0325563	0.0457742	0.0747168	0.089302		0.00216638	0.00246772	0.00549519	0.0102348	0.0128403
8	0.0343144	0.207058	0.421962	0.58673	0.756967		0.0156274	0.0812942	0.146088	0.178861	0.203353		0.0139558	0.0327951	0.0457091	0.0753353	0.0906042		0.00202208	0.00242425	0.0055418	0.0100809	0.0125763

## Sheet: S2
		S2a						S2b
		deGFP mean	deGFP mean	deGFP mean	deGFP mean	deGFP mean		deGFP slope	deGFP slope	deGFP slope	deGFP slope	deGFP slope
	time (hours)	0.1 nM	0.2 nM	0.3 nM	0.5nM	0.7 nM		0.1 nM	0.2 nM	0.3 nM	0.5nM	0.7 nM
	0	0.00280874	0.00322969	0.00354903	0.00363613	0.00324421		-0.000344616	-0.000352163	-0.000513998	-0.00102225	-0.00124367		Px (nM)	S2c
	0.05	0.00161848	0.00153138	0.00186524	0.00206845	0.00144429		-0.000343472	-0.000349703	-0.000482919	-0.000950398	-0.00112656		0.1	0.000941545
	0.1	0.00151687	0.00164751	0.00206845	0.00179266	0.00105237		-0.000342237	-0.000347011	-0.00045181	-0.000878647	-0.00100929		0.2	0.00298259
	0.15	0.00153864	0.00158219	0.00172734	0.00185798	0.00134994		-0.000340856	-0.000344018	-0.000420641	-0.000806911	-0.000891716		0.3	0.00833889
	0.2	0.00153138	0.00177815	0.00199588	0.00201039	0.00151687		-0.00033928	-0.000340673	-0.000389355	-0.000735128	-0.000773738		0.5	0.00966172
	0.25	0.00147332	0.00198136	0.00187975	0.00189427	0.00158944		-0.000337468	-0.000336964	-0.000357935	-0.000663272	-0.000655319		0.7	0.011196
	0.3	0.00138623	0.00176363	0.00182169	0.00187975	0.00179266		-0.000335374	-0.00033291	-0.000326356	-0.000591314	-0.000536449
	0.35	0.0013572	0.00148784	0.00177815	0.00169105	0.00134268		-0.000332951	-0.000328503	-0.000294592	-0.000519224	-0.000417138
	0.4	0.00147332	0.00180718	0.00174911	0.00164751	0.0015459		-0.000330156	-0.000323712	-0.000262616	-0.000446961	-0.000297364
	0.45	0.0017346	0.00196685	0.00215555	0.00195233	0.00166202		-0.000326972	-0.000318545	-0.000230414	-0.00037449	-0.000177119
	0.5	0.0017346	0.00172008	0.00193782	0.00169105	0.00161848		-0.00032341	-0.000313027	-0.000198009	-0.000301801	-5.64121e-05
	0.55	0.00156041	0.00163299	0.00189427	0.00174911	0.00140074		-0.000319484	-0.000307167	-0.000165415	-0.000228871	6.47514e-05
	0.6	0.00152412	0.0020612	0.00216281	0.00207571	0.00155316		-0.000315199	-0.000300973	-0.000132644	-0.000155686	0.000186382
	0.65	0.00152412	0.0015967	0.00200314	0.00219184	0.00158219		-0.000310558	-0.00029448	-9.97287e-05	-8.22651e-05	0.000308481
	0.7	0.00171283	0.00195959	0.00209023	0.0019741	0.00164025		-0.000305569	-0.000287708	-6.67029e-05	-8.64146e-06	0.00043104
	0.75	0.00157493	0.0017346	0.00190878	0.00160396	0.00163299		-0.000300257	-0.0002807	-3.36042e-05	6.51658e-05	0.000554043
	0.8	0.00190878	0.00186524	0.00185072	0.00206845	0.00174911		-0.000294659	-0.0002735	-4.61374e-07	0.000139158	0.000677468
	0.85	0.00158944	0.00164751	0.00177815	0.00186524	0.00156041		-0.00028884	-0.000266163	3.27043e-05	0.000213307	0.000801283
	0.9	0.00175637	0.00203217	0.00223538	0.00214829	0.00210474		-0.000282869	-0.000258749	6.58657e-05	0.000287575	0.000925453
	0.95	0.0015459	0.00167654	0.00202491	0.0019233	0.00164751		-0.000276838	-0.000251354	9.89487e-05	0.000361899	0.0010499
	1	0.00143703	0.00164025	0.0017854	0.00188701	0.00185798		-0.000270839	-0.000244067	0.00013188	0.000436215	0.00117455
	1.05	0.00152412	0.00161122	0.00174186	0.00162573	0.00203217		-0.000264971	-0.00023698	0.000164611	0.00051047	0.00129931
	1.1	0.00119027	0.00158219	0.00184347	0.00165476	0.00198862		-0.000259358	-0.000230196	0.000197099	0.000584635	0.00142405
	1.15	0.00124833	0.00133542	0.00200314	0.00217732	0.00216281		-0.000254113	-0.000223826	0.000229282	0.00065867	0.00154859
	1.2	0.00138623	0.00144429	0.00164751	0.00206845	0.00198136		-0.000249369	-0.000217969	0.000261071	0.000732449	0.00167271
	1.25	0.00119753	0.00163299	0.00160396	0.00193782	0.00186524		-0.000245311	-0.000212747	0.000292418	0.000805814	0.00179617
	1.3	0.00140074	0.0013572	0.00179266	0.00187975	0.00231522		-0.000242156	-0.000208332	0.00032329	0.000878597	0.0019187
	1.35	0.00128462	0.00163299	0.002112	0.00202491	0.00237328		-0.000240209	-0.000204901	0.000353608	0.000950597	0.00203988
	1.4	0.00137171	0.00174911	0.00217006	0.0023007	0.00254747		-0.000239858	-0.000202709	0.000383195	0.00102151	0.00215915
	1.45	0.00137171	0.00147332	0.00201039	0.00224264	0.00289584		-0.000241636	-0.000202093	0.000411812	0.00109086	0.00227575
	1.5	0.00100883	0.00147332	0.00183621	0.00205394	0.00266359		-0.000246208	-0.000203363	0.00043923	0.00115802	0.00238867
	1.55	0.0015459	0.00147332	0.00234425	0.00250392	0.00291035		-0.000254279	-0.000206699	0.000465279	0.00122223	0.00249688
	1.6	0.00123382	0.00132091	0.00200314	0.00249666	0.00294664		-0.000266471	-0.000211775	0.00048992	0.00128259	0.00259968
	1.65	0.00105237	0.00132817	0.00201039	0.0023878	0.00301196		-0.0002822	-0.000216734	0.000514012	0.00133878	0.0026983
	1.7	0.00112495	0.00132817	0.00214103	0.00243134	0.00293938		-0.000297014	-0.000216186	0.0005408	0.00139327	0.00279955
	1.75	0.0010814	0.00140074	0.00199588	0.00244586	0.00315712		-0.000298307	-0.000199527	0.000578434	0.00145633	0.00292002
	1.8	0.00118301	0.00150235	0.00240231	0.00269262	0.00336033		-0.000212504	-0.000126239	0.000634235	0.00156441	0.00312472
	1.85	0.000776578	0.00111043	0.00186524	0.0025765	0.00328775		-0.000180483	-9.06413e-05	0.000673762	0.00164765	0.00328028
	1.9	0.00122656	0.00131365	0.00222813	0.0031426	0.00363613		-0.00014523	-6.21171e-05	0.000714681	0.00173112	0.00343547
	1.95	0.00134994	0.001408	0.00239505	0.00271439	0.00367241		-0.000107861	-3.23499e-05	0.000756941	0.00181478	0.0035915
	2	0.00142977	0.00132817	0.00250392	0.00312808	0.00385386		-7.12601e-05	-2.00303e-06	0.000798658	0.001898	0.00374811
	2.05	0.00114672	0.00166928	0.00214829	0.00287406	0.00418046		-3.80079e-05	2.80108e-05	0.000838213	0.00197992	0.00390621
	2.1	0.000943506	0.00155316	0.00245312	0.00296116	0.00458689		-9.63851e-06	5.55998e-05	0.000874608	0.00205935	0.00406575
	2.15	0.000950764	0.00132817	0.00222813	0.00343291	0.00462318		1.47164e-05	8.10552e-05	0.000908508	0.00213613	0.0042266
	2.2	0.000921733	0.00132817	0.00253295	0.00330227	0.00495703		3.69341e-05	0.000106209	0.000941086	0.0022113	0.00439049
	2.25	0.0015967	0.00127736	0.00271439	0.00358532	0.00499332		5.77557e-05	0.000131386	0.000973847	0.00228622	0.00455788
	2.3	0.00137171	0.00147332	0.00270714	0.00336033	0.00500058		7.71454e-05	0.000155355	0.00100812	0.00236135	0.00472715
	2.35	0.00142977	0.00166202	0.00259101	0.00386837	0.00591506		9.38455e-05	0.000178095	0.00104469	0.00243793	0.00489835
	2.4	0.00121204	0.00138623	0.00270714	0.00414417	0.00575539		0.000107707	0.000200936	0.00108459	0.00251844	0.00507314
	2.45	0.0012701	0.00144429	0.00253295	0.00382483	0.00621988		0.000118333	0.000224194	0.00112692	0.00260366	0.00525102
	2.5	0.00108866	0.0015967	0.00301922	0.00416594	0.00640132		0.00012585	0.000247982	0.00117175	0.00269245	0.0054313
	2.55	0.00124107	0.00176363	0.00317163	0.00423126	0.00710532		0.000130495	0.000271877	0.00121871	0.00278408	0.0056119
	2.6	0.000950764	0.00111043	0.00275068	0.00430384	0.00694565		0.000133863	0.000295491	0.00126677	0.00287951	0.00579166
	2.65	0.00122656	0.00144429	0.00291035	0.00479736	0.00703275		0.000136034	0.00031795	0.00131762	0.00297969	0.00597037
	2.7	0.00121204	0.00170557	0.00308454	0.0051167	0.00723596		0.000137461	0.000338721	0.00137259	0.00308569	0.00614967
	2.75	0.0011685	0.00150235	0.00309905	0.00472479	0.00810689		0.0001374	0.000355817	0.00143021	0.00319659	0.00632882
	2.8	0.00100157	0.00127736	0.00303373	0.00476108	0.00786739		0.000135694	0.000368509	0.00148842	0.00331186	0.00650712
	2.85	0.000892702	0.00132817	0.00330227	0.00513122	0.00823753		0.000132414	0.00037737	0.00154757	0.00343198	0.00668401
	2.9	0.00124107	0.00161848	0.00320066	0.00546508	0.00884718		0.000128089	0.000382349	0.0016089	0.00355738	0.00685891
	2.95	0.00129188	0.001408	0.00303373	0.00526912	0.00911572		0.000122617	0.000382956	0.00167315	0.0036881	0.00703083
	3	0.00142252	0.0018725	0.00367241	0.00564652	0.00934796		0.000116766	0.00038024	0.00174076	0.00382224	0.00719796
	3.05	0.00174186	0.00210474	0.00423852	0.00603844	0.0102624		0.000111184	0.000376153	0.00181067	0.00395795	0.00736115
	3.1	0.00106689	0.00172008	0.00356355	0.0061473	0.0098923		0.000106073	0.00037174	0.00188284	0.00409413	0.00752117
	3.15	0.00122656	0.00161848	0.00385386	0.00611827	0.0103568		0.000101322	0.000368379	0.00195915	0.00423014	0.00767853
	3.2	0.00134994	0.00117575	0.00352726	0.00641584	0.0106979		9.6918e-05	0.000366321	0.00204085	0.00436569	0.00783419
	3.25	0.00129913	0.00176363	0.0037958	0.00664083	0.0112858		9.27842e-05	0.000364657	0.00212777	0.00450174	0.00798894
	3.3	0.00126285	0.0017854	0.00409336	0.0067497	0.011743		8.91455e-05	0.00036312	0.00222015	0.00463931	0.0081438
	3.35	0.00143703	0.00168379	0.00425303	0.00734483	0.0121059		8.74744e-05	0.000361897	0.00231892	0.00477942	0.00829956
	3.4	0.00129188	0.0018725	0.00436916	0.00730128	0.0125704		8.79845e-05	0.000360626	0.00242368	0.00492149	0.00845673
	3.45	0.00133542	0.00190153	0.00451431	0.00763514	0.0127156		9.02166e-05	0.000359763	0.00253351	0.00506426	0.00861529
	3.5	0.00121204	0.00186524	0.00456512	0.00751176	0.0132454		9.42474e-05	0.000359536	0.00264639	0.00520734	0.00877436
	3.55	0.00132091	0.00188701	0.0048772	0.00809963	0.0137316		9.96998e-05	0.000360635	0.00275989	0.00534999	0.00893271
	3.6	0.00128462	0.00195233	0.00472479	0.00838269	0.0144937		0.000105352	0.000362952	0.00287361	0.00549168	0.00908994
	3.65	0.00124107	0.00182169	0.00481188	0.00861493	0.0147405		0.000109812	0.000365941	0.00298734	0.00563299	0.00924588
	3.7	0.000987052	0.00168379	0.00463044	0.00878186	0.0148348		0.000115184	0.000370629	0.00310234	0.00577562	0.00940107
	3.75	0.00153138	0.00219909	0.00555217	0.00938425	0.0160759		0.000122721	0.000376695	0.00321841	0.00591908	0.00955411
	3.8	0.0015459	0.00206845	0.00559572	0.00947135	0.0160759		0.000131971	0.000383765	0.00333463	0.00606308	0.00970306
	3.85	0.00164025	0.00240957	0.00577716	0.0100737	0.0168815		0.000140828	0.000391629	0.0034498	0.00620734	0.00984781
	3.9	0.0013572	0.00195233	0.00565378	0.0102116	0.0172226		0.000147062	0.000398747	0.00356352	0.0063508	0.00998715
	3.95	0.00115398	0.00190878	0.00590054	0.0104439	0.0175565		0.000150469	0.000403694	0.00367535	0.00649175	0.0101205
	4	0.00141526	0.00196685	0.00632149	0.0108068	0.01805		0.000152418	0.000406727	0.00378609	0.00662748	0.0102466
	4.05	0.00108866	0.00216281	0.0059078	0.0110898	0.0190298		0.000154009	0.000409066	0.00389673	0.0067584	0.0103653
	4.1	0.00139349	0.00209023	0.00637229	0.0116559	0.0192185		0.000154451	0.000411765	0.00400719	0.00688508	0.0104774
	4.15	0.00110318	0.00188701	0.00641584	0.011714	0.0191895		0.000154156	0.000415633	0.00411828	0.00700779	0.0105846
	4.2	0.00142977	0.00161848	0.00701823	0.0120696	0.0202854		0.00015384	0.000420097	0.00423078	0.00712505	0.0106865
	4.25	0.00142252	0.00209023	0.00702549	0.0126575	0.0204378		0.000152994	0.000425366	0.00434336	0.0072351	0.0107828
	4.3	0.00156767	0.00193056	0.00709807	0.0130494	0.021599		0.000150313	0.000431561	0.00445599	0.00733827	0.0108732
	4.35	0.00119027	0.00198862	0.0078819	0.013601	0.0219619		0.000146425	0.000438779	0.00456775	0.00743624	0.0109592
	4.4	0.00147332	0.00196685	0.00754079	0.0137099	0.0224917		0.000142188	0.000447559	0.00467665	0.00753158	0.0110425
	4.45	0.00113946	0.00217006	0.00796174	0.0139566	0.0223175		0.000137356	0.000458937	0.00478224	0.0076263	0.0111229
	4.5	0.00153138	0.00232973	0.00845526	0.0144502	0.0232175		0.000130954	0.000472243	0.0048836	0.00772013	0.0112013
	4.55	0.00141526	0.00232973	0.00884718	0.0147985	0.0240159		0.000122251	0.000485884	0.0049806	0.00781188	0.0112782
	4.6	0.00166928	0.00214829	0.00894153	0.0148058	0.0245892		0.000111728	0.000500124	0.00507518	0.00790162	0.011352
	4.65	0.00114672	0.0020612	0.00892702	0.0153574	0.0250973		9.97751e-05	0.000516248	0.00516822	0.00799098	0.0114233
	4.7	0.0017346	0.00246037	0.00929716	0.0158436	0.0255835		8.58894e-05	0.0005342	0.00525883	0.00807863	0.0114911
	4.75	0.00144429	0.00247489	0.00915201	0.0164097	0.0265561		7.06309e-05	0.000553677	0.00534854	0.0081633	0.0115561
	4.8	0.00127736	0.00210474	0.0100012	0.0167073	0.0265343		5.44905e-05	0.000575517	0.00543924	0.00824618	0.0116195
	4.85	0.00152412	0.00227893	0.0104511	0.0171283	0.0275649		3.77392e-05	0.00059964	0.00553096	0.00832728	0.0116807
	4.9	0.00155316	0.00229344	0.0104511	0.0177524	0.0282471		1.9374e-05	0.000624806	0.00562156	0.00840488	0.0117375
	4.95	0.0017346	0.0025765	0.0105165	0.0184564	0.0287624		4.34206e-07	0.000648936	0.00570816	0.00847851	0.0117905
	5	0.00169105	0.0026781	0.0109519	0.0183403	0.0295317		-1.70257e-05	0.00067124	0.00578859	0.00854842	0.0118404
	5.05	0.00162573	0.00271439	0.0111479	0.0187395	0.0297567		-3.19888e-05	0.000694246	0.00586455	0.00861638	0.0118871
	5.1	0.00167654	0.00254747	0.0114745	0.0193274	0.0305623		-4.4718e-05	0.000718244	0.00593769	0.00868393	0.0119309
	5.15	0.00134268	0.0027652	0.011489	0.0197338	0.0310413		-5.61844e-05	0.000741231	0.00600824	0.0087517	0.0119695
	5.2	0.00148058	0.00264182	0.0118882	0.0202926	0.0316002		-6.76018e-05	0.000762702	0.00607607	0.00881696	0.0120017
	5.25	0.00137897	0.00283052	0.0124398	0.0204233	0.0322098		-7.9783e-05	0.000782436	0.00614174	0.00887835	0.0120282
	5.3	0.00140074	0.0025765	0.0132599	0.0213015	0.0331171		-9.24322e-05	0.000800716	0.00620504	0.00893608	0.0120492
	5.35	0.00157493	0.00273617	0.0131147	0.0219256	0.0334654		-0.000104096	0.000817875	0.00626709	0.00899201	0.012066
	5.4	0.00179266	0.00272165	0.0132454	0.0221143	0.0339154		-0.00011412	0.000834267	0.0063274	0.00904656	0.0120785
	5.45	0.00124107	0.0024894	0.0134341	0.0223466	0.0339444		-0.00012254	0.000850352	0.00638645	0.00909822	0.0120866
	5.5	0.00134268	0.0029539	0.0140292	0.0228256	0.0350476		-0.000128457	0.000865985	0.00644554	0.00914576	0.0120898
	5.55	0.00122656	0.00285229	0.0142905	0.0233336	0.0361218		-0.000129694	0.000883144	0.00650606	0.00919004	0.0120918
	5.6	0.0011685	0.00293938	0.0145808	0.023232	0.036325		-0.000124872	0.000903763	0.00656671	0.00923358	0.0120942
	5.65	0.00150235	0.00304099	0.0150888	0.0241029	0.0375733		-0.00011378	0.00092828	0.00662719	0.00927809	0.0120965
	5.7	0.00129188	0.00316437	0.0153574	0.0247779	0.0374935		-9.84662e-05	0.000954693	0.00668749	0.00932344	0.0120991
	5.75	0.00119027	0.00307728	0.0157638	0.0256488	0.0385821		-7.99344e-05	0.000982436	0.00674709	0.00936751	0.0121023
	5.8	0.00142252	0.00293213	0.0158074	0.0255182	0.0389015		-5.8085e-05	0.00101214	0.00680433	0.00940923	0.0121049
	5.85	0.00177815	0.00321518	0.0162646	0.0258883	0.0388797		-3.47911e-05	0.0010438	0.0068594	0.00944913	0.0121075
	5.9	0.00145155	0.00304825	0.0162573	0.0265343	0.0402224		-1.18423e-05	0.0010768	0.00691221	0.0094876	0.0121082
	5.95	0.00119027	0.00335307	0.0164896	0.0273907	0.0408465		1.04587e-05	0.00111012	0.00696407	0.00952358	0.0121058
	6	0.00141526	0.00340388	0.0174113	0.0278044	0.0417538		3.35901e-05	0.00114256	0.00701536	0.00955582	0.0121009
	6.05	0.00168379	0.00361435	0.0177669	0.0284503	0.0424287		5.88394e-05	0.00117526	0.00706568	0.00958587	0.0120923
	6.1	0.00134268	0.00365064	0.0181081	0.0287043	0.0427263		8.54006e-05	0.00120838	0.00711545	0.0096145	0.0120828
	6.15	0.00105963	0.00310631	0.0184782	0.0288422	0.0425449		0.000112658	0.00124277	0.00716439	0.00964131	0.0120719
	6.2	0.00143703	0.00345468	0.0188556	0.0292777	0.0435755		0.000140693	0.00127896	0.00720986	0.00966383	0.0120573
	6.25	0.00147332	0.00394095	0.0194725	0.0299672	0.0440908		0.000168081	0.0013172	0.00725195	0.0096805	0.012037
	6.3	0.00142977	0.00395547	0.0198209	0.0303011	0.0447875		0.000194392	0.00135703	0.00729153	0.00969141	0.012012
	6.35	0.000892702	0.0037087	0.0194725	0.0308381	0.0456875		0.000219697	0.00139791	0.00733019	0.00969703	0.0119846
	6.4	0.00111043	0.00354903	0.0201112	0.0306059	0.0453971		0.000243444	0.0014397	0.0073685	0.00969668	0.0119559
	6.45	0.00191604	0.00410788	0.0209313	0.0320792	0.0474801		0.000264071	0.00148236	0.00740621	0.00969091	0.0119268
	6.5	0.00146606	0.0040353	0.0204958	0.0325582	0.0474075		0.000281371	0.00152535	0.00744142	0.00968154	0.0118979
	6.55	0.00164025	0.00412239	0.0213232	0.0327034	0.0475817		0.000295118	0.00156746	0.00747393	0.00967092	0.0118681
	6.6	0.00149509	0.00428206	0.0213668	0.033313	0.0486994		0.000306111	0.00160741	0.00750687	0.00966308	0.0118373
	6.65	0.00166202	0.00415868	0.0218385	0.0342347	0.0492728		0.000315871	0.00164626	0.00754229	0.00965979	0.0118073
	6.7	0.00161122	0.00454334	0.0226151	0.0343872	0.0494107		0.000324353	0.00168498	0.00757876	0.00966137	0.0117783
	6.75	0.00132091	0.00457237	0.0233409	0.0350694	0.0501655		0.000333023	0.00172459	0.00761513	0.00966676	0.0117511
	6.8	0.0012701	0.00414417	0.0230143	0.034917	0.0507679		0.000342225	0.00176526	0.00765064	0.0096726	0.0117279
	6.85	0.00148058	0.00426755	0.0236167	0.0354758	0.0510654		0.000350948	0.00180706	0.00768542	0.00967819	0.0117092
	6.9	0.00174911	0.00498607	0.0240304	0.0362234	0.0523791		0.000359593	0.0018499	0.00771906	0.00968496	0.0116956
	6.95	0.00182169	0.00516025	0.024582	0.0372104	0.0530613		0.000368028	0.00189398	0.00775093	0.00969321	0.0116862
	7	0.00187975	0.00494252	0.0246545	0.0376168	0.0529016		0.000376034	0.00193924	0.00778225	0.00970379	0.0116804
	7.05	0.00195959	0.00484817	0.0254166	0.0377983	0.0540847		0.000384521	0.00198731	0.00781551	0.00971582	0.0116794
	7.1	0.00153138	0.00491349	0.0247707	0.0379797	0.0539903		0.000395422	0.00203824	0.00785127	0.00972999	0.011683
	7.15	0.00148784	0.00508767	0.026019	0.0385458	0.0552531		0.00040883	0.00208947	0.00788656	0.0097436	0.0116875
	7.2	0.00174186	0.00499332	0.0258956	0.0394095	0.0555507		0.000425109	0.0021398	0.00791973	0.00975473	0.0116906
	7.25	0.00194507	0.00555943	0.0264617	0.0400627	0.0568281		0.000442729	0.00219095	0.00795174	0.00976312	0.0116893
	7.3	0.00181443	0.00555943	0.0271004	0.0407014	0.0564362		0.000461034	0.00224434	0.00798512	0.0097667	0.0116828
	7.35	0.00166928	0.00531266	0.0278116	0.0402804	0.0568861		0.00048002	0.00229885	0.00801964	0.00976349	0.0116704
	7.4	0.00126285	0.00560297	0.0279568	0.0409336	0.0574522		0.000499911	0.00235436	0.00805435	0.00975368	0.0116516
	7.45	0.00184347	0.00603844	0.0282181	0.041253	0.0583087		0.000522097	0.00241149	0.00808905	0.00973995	0.0116271
	7.5	0.0017854	0.00599489	0.0286681	0.0423126	0.058599		0.000545854	0.0024696	0.00812523	0.00972411	0.0115959
	7.55	0.00169831	0.00599489	0.0295971	0.0426755	0.0599054		0.000571225	0.00252692	0.00816059	0.00970628	0.0115591
	7.6	0.00194507	0.00634326	0.0284358	0.0427481	0.0600215		0.000599891	0.00258262	0.00819298	0.0096862	0.0115165
	7.65	0.00236602	0.00644487	0.0302357	0.0432126	0.0607037		0.000632718	0.0026361	0.00822183	0.0096654	0.0114693
	7.7	0.00207571	0.00635778	0.0300325	0.0437496	0.0611247		0.00066871	0.00268657	0.00824485	0.00964597	0.0114213
	7.75	0.00212652	0.00691662	0.0308091	0.0447585	0.0617706		0.000707364	0.00273485	0.00826345	0.00963072	0.0113757
	7.8	0.00177089	0.00660454	0.0309325	0.0443303	0.0628375		0.000748744	0.00278251	0.00827926	0.00962163	0.0113337
	7.85	0.00219909	0.00684405	0.0311575	0.0453971	0.0626415		0.000792512	0.00283048	0.00829295	0.0096204	0.011295
	7.9	0.00194507	0.00680776	0.031934	0.0458399	0.0635342		0.000838824	0.00287985	0.00830599	0.0096269	0.0112588
	7.95	0.00195233	0.00726499	0.0327106	0.0467761	0.0643834		0.000888382	0.0029301	0.00832083	0.00964018	0.0112254
	8	0.00241683	0.00719242	0.0329284	0.0473422	0.0647898		0.000941545	0.00298259	0.00833889	0.00966172	0.011196

## Sheet: S3
	S3a					S3b
	deGFP mean	deGFP mean	deGFP mean	deGFP mean		deGFP slope	deGFP slope	deGFP slope	deGFP slope
time (hours)	0 nM	0.2 nM	0.5 nM	1 nM		0 nM	0.2 nM	0.5 nM	1 nM
0	0.000960679	0.00151921	0.00205541	0.0015639		-0.0126543	-0.0127494	-0.0129816	-0.0115298
0.05	7.6233e-21	0.000848972	0.00201072	0.0010277		-0.00641412	-0.00676334	-0.00876128	-0.0052928
0.1	-0.000111707	0.00049151	0.00120643	0.000893655		-4.10879e-05	-0.000659265	-0.00442307	0.00127715
0.15	0.000111707	0.000737265	0.00109473	0.00113941		0.00653763	0.0054076	-0.000770913	0.00688349
0.2	2.23414e-05	0.000625559	0.000848972	0.0010277		0.0115739	0.0115834	0.00845213	0.0153799
0.25	0.000759607	0.0012958	0.0012958	0.00196604		0.0161313	0.0187646	0.0166021	0.029984
0.3	0.00180965	0.00245755	0.00227882	0.00335121		0.0186667	0.0263904	0.0240257	0.0449479
0.35	0.00250223	0.00355228	0.00346291	0.00592046		0.0216712	0.0340534	0.0316083	0.0606434
0.4	0.00359696	0.00529491	0.00493744	0.00860143		0.03065	0.046944	0.0447646	0.080378
0.45	0.00509383	0.00761841	0.00717158	0.0128016		0.0413005	0.0596716	0.0628148	0.106663
0.5	0.00721626	0.0105675	0.0102547	0.0179848		0.0499176	0.06869	0.0799283	0.137106
0.55	0.00980786	0.0143208	0.0144549	0.024866		0.0576205	0.0766393	0.0958391	0.165179
0.6	0.0125782	0.0178284	0.0192136	0.0331993		0.0671534	0.0898287	0.112657	0.186628
0.65	0.0159294	0.0223414	0.0246649	0.0427614		0.0787839	0.106079	0.1349	0.208387
0.7	0.0198168	0.0274576	0.031479	0.0530161		0.0904904	0.119382	0.157638	0.239645
0.75	0.0245085	0.0341153	0.0392538	0.0644102		0.0997141	0.128545	0.175019	0.274085
0.8	0.0293119	0.0398123	0.0484808	0.0786863		0.105891	0.134285	0.188572	0.298574
0.85	0.0348079	0.0469392	0.0573503	0.0938561		0.110149	0.141871	0.199099	0.310565
0.9	0.0401698	0.0539097	0.067672	0.109182		0.113898	0.150222	0.21294	0.317816
0.95	0.0459786	0.0613941	0.0781501	0.124754		0.119297	0.157563	0.228033	0.332914
1	0.051765	0.0692583	0.0894102	0.141868		0.12703	0.165612	0.238031	0.354186
1.05	0.0581993	0.0775469	0.101676	0.15887		0.132024	0.168863	0.248156	0.367351
1.1	0.0648347	0.0861037	0.113941	0.178016		0.135486	0.167374	0.254807	0.3772
1.15	0.0717605	0.094504	0.126408	0.196738		0.137277	0.168529	0.262045	0.385813
1.2	0.0782395	0.10277	0.14008	0.215326		0.14216	0.173235	0.275227	0.385928
1.25	0.0857685	0.111193	0.153105	0.235545		0.149412	0.17648	0.283432	0.385642
1.3	0.0926944	0.12071	0.167672	0.254803		0.152071	0.180744	0.287038	0.389318
1.35	0.101005	0.1292	0.182462	0.273257		0.154198	0.183123	0.292146	0.397227
1.4	0.108244	0.138271	0.196269	0.293677		0.156482	0.187165	0.29399	0.402152
1.45	0.116019	0.148168	0.21126	0.314388		0.156991	0.193221	0.301388	0.397943
1.5	0.124196	0.157261	0.226787	0.333758		0.15755	0.19229	0.309284	0.394921
1.55	0.132015	0.167248	0.241287	0.353083		0.159328	0.192012	0.306739	0.398494
1.6	0.139678	0.176921	0.257663	0.37357		0.163802	0.194528	0.30887	0.400701
1.65	0.147989	0.186171	0.272811	0.393767		0.171073	0.198323	0.314967	0.399056
1.7	0.156881	0.196381	0.287712	0.413271		0.177794	0.199716	0.320556	0.402546
1.75	0.165103	0.206501	0.304848	0.4334		0.179344	0.199109	0.328744	0.411793
1.8	0.174754	0.21651	0.320934	0.454044		0.183193	0.200379	0.331722	0.411329
1.85	0.183624	0.225827	0.337176	0.474978		0.184782	0.202612	0.333933	0.406121
1.9	0.192605	0.236953	0.354155	0.495174		0.181536	0.212235	0.336064	0.399382
1.95	0.202413	0.246872	0.37118	0.514477		0.187498	0.218458	0.333465	0.399447
2	0.211126	0.257596	0.387578	0.535567		0.191142	0.217405	0.33247	0.412792
2.05	0.220465	0.269593	0.404223	0.554714		0.198554	0.214831	0.344369	0.41509
2.1	0.231613	0.279468	0.421336	0.576653		0.208782	0.216421	0.357359	0.411259
2.15	0.240326	0.29017	0.438963	0.597721		0.205943	0.224406	0.362249	0.40419
2.2	0.252212	0.30143	0.458132	0.616399		0.209186	0.231783	0.363305	0.406424
2.25	0.261997	0.313941	0.475067	0.637668		0.212279	0.230054	0.355374	0.418918
2.3	0.272006	0.324196	0.493633	0.657752		0.209971	0.229235	0.355935	0.41927
2.35	0.283825	0.336662	0.511372	0.680496		0.215733	0.242321	0.363736	0.407235
2.4	0.293722	0.347654	0.528619	0.699218		0.218645	0.251088	0.365647	0.397407
2.45	0.304468	0.361081	0.548213	0.720063		0.227452	0.246028	0.367263	0.396404
2.5	0.316466	0.373794	0.566063	0.738718		0.234983	0.241519	0.364049	0.393994
2.55	0.327904	0.385076	0.584048	0.75992		0.239397	0.25002	0.370491	0.402508
2.6	0.340036	0.397006	0.602547	0.778865		0.243762	0.263429	0.379962	0.412301
2.65	0.351586	0.411059	0.621649	0.798995		0.241742	0.260799	0.381971	0.41148
2.7	0.365013	0.425	0.641577	0.822096		0.23834	0.25276	0.384653	0.41015
2.75	0.375804	0.436059	0.659473	0.840125		0.239818	0.258565	0.396903	0.406356
2.8	0.388025	0.449151	0.679937	0.861126		0.251999	0.280879	0.413629	0.410053
2.85	0.400581	0.463561	0.700067	0.881747		0.273114	0.289166	0.406246	0.421586
2.9	0.414343	0.478463	0.721939	0.903396		0.278467	0.27852	0.395997	0.419362
2.95	0.428083	0.492426	0.740862	0.922587		0.270452	0.279031	0.399701	0.408729
3	0.442895	0.505384	0.759361	0.945912		0.272746	0.299383	0.425096	0.407543
3.05	0.454535	0.520398	0.782685	0.963785		0.282557	0.318003	0.442965	0.420433
3.1	0.469191	0.537042	0.803485	0.98521		0.296474	0.315648	0.430902	0.440018
3.15	0.485411	0.553307	0.827435	1.00728		0.306876	0.299625	0.43258	0.442
3.2	0.499196	0.56727	0.845599	1.0313		0.301406	0.298443	0.441771	0.434132
3.25	0.514946	0.58235	0.869482	1.05116		0.307868	0.310082	0.454803	0.450546
3.3	0.530563	0.597721	0.892985	1.07234		0.318517	0.32958	0.462763	0.460802
3.35	0.545308	0.615013	0.914298	1.09741		0.322739	0.343984	0.453589	0.456877
3.4	0.562958	0.630541	0.938539	1.12151		0.330616	0.345781	0.46316	0.442412
3.45	0.57853	0.650179	0.960992	1.13914		0.335739	0.357947	0.473382	0.429695
3.5	0.595509	0.665952	0.984182	1.16497		0.339569	0.358725	0.48557	0.450752
3.55	0.612399	0.684227	1.00952	1.18548		0.343232	0.353805	0.494782	0.462748
3.6	0.63034	0.704245	1.03356	1.20809		0.344943	0.359993	0.49986	0.460696
3.65	0.646604	0.718789	1.05923	1.23412		0.349143	0.36466	0.506247	0.469657
3.7	0.664723	0.73912	1.08286	1.25445		0.367621	0.379674	0.508482	0.474537
3.75	0.682574	0.757596	1.11077	1.27909		0.38268	0.378729	0.514166	0.475446
3.8	0.701497	0.777256	1.13427	1.3034		0.388666	0.373587	0.51231	0.477994
3.85	0.722587	0.794884	1.16106	1.32817		0.387575	0.389109	0.517098	0.464782
3.9	0.740103	0.814209	1.18686	1.34803		0.382511	0.405135	0.523982	0.45563
3.95	0.760433	0.835121	1.21242	1.3756		0.39072	0.410611	0.524348	0.463245
4	0.778753	0.856099	1.23966	1.39435		0.397165	0.401205	0.538239	0.463831
4.05	0.79962	0.875357	1.26539	1.42022		0.396429	0.399853	0.550238	0.479179
4.1	0.81937	0.895755	1.29348	1.44276		0.403075	0.416605	0.552052	0.485114
4.15	0.838896	0.915818	1.32154	1.46881		0.409396	0.435721	0.544623	0.474459
4.2	0.859651	0.93845	1.34886	1.49234		0.430751	0.444008	0.545726	0.48664
4.25	0.88139	0.960567	1.37496	1.51432		0.451175	0.447065	0.575576	0.501475
4.3	0.902614	0.982842	1.40398	1.54187		0.454148	0.446273	0.608986	0.523502
4.35	0.927636	1.00474	1.43472	1.56756		0.452512	0.452359	0.610611	0.546703
4.4	0.949106	1.02833	1.46671	1.59361		0.445105	0.470962	0.60468	0.541344
4.45	0.970912	1.05002	1.49466	1.62084		0.444511	0.489536	0.607914	0.524165
4.5	0.994392	1.07567	1.52464	1.65051		0.467713	0.510752	0.618232	0.518018
4.55	1.01633	1.10188	1.55831	1.67069		0.477869	0.524014	0.639066	0.522742
4.6	1.04077	1.12636	1.58852	1.70018		0.494883	0.509649	0.641193	0.567421
4.65	1.06689	1.1544	1.62022	1.72755		0.515747	0.507534	0.653678	0.618867
4.7	1.08932	1.1773	1.65545	1.75684		0.509457	0.508816	0.697212	0.617974
4.75	1.11975	1.20279	1.68586	1.791		0.514587	0.528381	0.706836	0.597344
4.8	1.14265	1.23137	1.72462	1.82091		0.526105	0.559525	0.695293	0.574903
4.85	1.16729	1.25668	1.76088	1.84783		0.538661	0.556977	0.66397	0.599908
4.9	1.19511	1.28735	1.79021	1.87663		0.547198	0.554599	0.631237	0.634847
4.95	1.22386	1.31408	1.82417	1.91077		0.529561	0.554481	0.66247	0.635321
5	1.24937	1.342	1.85572	1.94357		0.530404	0.565899	0.697179	0.603725
5.05	1.27627	1.37044	1.89006	1.97143		0.548435	0.579239	0.708311	0.597505
5.1	1.30257	1.39861	1.93034	2.00192		0.553552	0.577164	0.729103	0.638462
5.15	1.33324	1.42819	1.96068	2.03199		0.557792	0.57711	0.724104	0.652336
5.2	1.35764	1.45509	1.99969	2.06935		0.545736	0.581151	0.713917	0.629967
5.25	1.38749	1.48617	2.03626	2.09966		0.55359	0.57376	0.694964	0.614508
5.3	1.41445	1.51629	2.07026	2.12639		0.567891	0.580012	0.682021	0.612217
5.35	1.44044	1.54133	2.09897	2.15916		0.560442	0.583755	0.686068	0.643552
5.4	1.47189	1.5716	2.13997	2.18912		0.562389	0.584201	0.714287	0.65385
5.45	1.49848	1.60411	2.17198	2.22225		0.561722	0.578932	0.709712	0.643235
5.5	1.52647	1.62918	2.21113	2.25795		0.572521	0.591167	0.717737	0.663757
5.55	1.55601	1.65929	2.24584	2.28776		0.584832	0.642236	0.719079	0.673906
5.6	1.5849	1.691	2.27974	2.32147		0.591655	0.667854	0.71821	0.664874
5.65	1.61445	1.72706	2.31977	2.35923		0.603501	0.640413	0.733516	0.66003
5.7	1.64354	1.75853	2.35107	2.38954		0.619208	0.604099	0.731909	0.667713
5.75	1.67601	1.78686	2.39281	2.42198		0.612313	0.622287	0.72537	0.6908
5.8	1.7059	1.81743	2.42609	2.45541		0.595047	0.649218	0.718812	0.712969
5.85	1.7361	1.85898	2.46399	2.49147		0.586143	0.66641	0.740641	0.690775
5.9	1.76414	1.88534	2.49732	2.52735		0.606797	0.669418	0.774863	0.678172
5.95	1.79551	1.91562	2.5393	2.56101		0.628332	0.678461	0.809867	0.714707
6	1.8275	1.95559	2.58409	2.59589		0.635729	0.661577	0.83354	0.765523
6.05	1.86023	1.98566	2.61685	2.64026		0.646114	0.664927	0.80713	0.806333
6.1	1.89071	2.01892	2.66329	2.67862		0.67275	0.708565	0.817092	0.794638
6.15	1.92393	2.0475	2.69736	2.71519		0.686705	0.751198	0.802682	0.781277
6.2	1.96048	2.09348	2.74276	2.75407		0.664422	0.752553	0.777787	0.760717
6.25	1.99278	2.12976	2.78208	2.79647		0.639339	0.694947	0.766918	0.768353
6.3	2.02522	2.16247	2.81819	2.83168		0.63289	0.654635	0.746426	0.75313
6.35	2.05404	2.20009	2.8571	2.86899		0.646222	0.659441	0.755887	0.745422
6.4	2.08778	2.2311	2.8941	2.90648		0.646136	0.689117	0.781896	0.754483
6.45	2.12326	2.26437	2.93076	2.94292		0.645804	0.712256	0.777155	0.75992
6.5	2.15286	2.29897	2.97391	2.98575		0.653287	0.703362	0.773645	0.752632
6.55	2.18461	2.33543	3.01157	3.01984		0.666449	0.70024	0.76265	0.743693
6.6	2.21964	2.37239	3.0471	3.05809		0.672735	0.701519	0.771124	0.748814
6.65	2.25069	2.40384	3.09334	3.09191		0.657534	0.711899	0.799727	0.77792
6.7	2.28575	2.44109	3.1267	3.13438		0.628085	0.718647	0.805464	0.824385
6.75	2.3181	2.47645	3.16783	3.17355		0.630376	0.708825	0.784538	0.828931
6.8	2.34672	2.51318	3.20862	3.20952		0.642841	0.689498	0.762791	0.780838
6.85	2.3815	2.54254	3.24352	3.25335		0.658743	0.67967	0.743712	0.724789
6.9	2.41624	2.58503	3.28204	3.29357		0.663758	0.687538	0.769039	0.715001
6.95	2.44506	2.61624	3.32174	3.32589		0.655518	0.710231	0.782474	0.712039
7	2.47732	2.64781	3.35702	3.36068		0.66386	0.723115	0.749229	0.752224
7.05	2.51171	2.68566	3.40139	3.40174		0.651267	0.720389	0.735811	0.786443
7.1	2.54607	2.72008	3.4326	3.43729		0.640491	0.701887	0.755674	0.793837
7.15	2.57529	2.75923	3.47102	3.48072		0.648386	0.707567	0.791843	0.76872
7.2	2.60585	2.78961	3.51347	3.52473		0.68322	0.711494	0.808126	0.740984
7.25	2.64517	2.83179	3.55181	3.55583		0.705152	0.737878	0.795807	0.780846
7.3	2.67761	2.86515	3.58735	3.59066		0.697875	0.76049	0.796041	0.81902
7.35	2.71385	2.90203	3.63103	3.63461		0.689454	0.765552	0.814465	0.877904
7.4	2.74772	2.94062	3.66863	3.68432		0.696129	0.781584	0.833821	0.89798
7.45	2.78076	2.97958	3.7134	3.72426		0.703161	0.783932	0.861686	0.890688
7.5	2.81711	3.01792	3.74736	3.76868		0.734304	0.751953	0.849696	0.880356
7.55	2.85391	3.05909	3.80127	3.81191		0.725267	0.709955	0.81907	0.84763
7.6	2.89683	3.09383	3.84245	3.85782		0.720359	0.695848	0.784903	0.809637
7.65	2.92623	3.12688	3.87826	3.89689		0.68113	0.714801	0.756743	0.800943
7.7	2.96316	3.16113	3.91488	3.93146		0.666181	0.768756	0.782965	0.815021
7.75	2.992	3.20266	3.95212	3.97875		0.656644	0.791538	0.803325	0.798252
7.8	3.02719	3.24502	3.99658	4.01745		0.660548	0.787218	0.79158	0.764537
7.85	3.06184	3.28244	4.03441	4.05509		0.677384	0.749943	0.770482	0.76233
7.9	3.09164	3.31557	4.07996	4.09006		0.682177	0.727895	0.750637	0.819027
7.95	3.1307	3.34989	4.11209	4.13099		0.684823	0.722375	0.699427	0.869194
8	3.16468	3.39158	4.15351	4.17884		0.683991	0.712541	0.683918	0.847677

## Sheet: S4
	S4a					S4b
	deGFP mean	deGFP mean	deGFP mean	deGFP mean		deGFP slope	deGFP slope	deGFP slope	deGFP slope
time (hours)	0 nM	0.2 nM	0.5 nM	1 nM		0 nM	0.2 nM	0.5 nM	1 nM
0	0.000960679	0.00250223	0.000848972	0.00312779		-0.0126543	-0.0146021	-0.00445876	-0.0193942
0.05	7.6233e-21	0.00116175	0.00120643	0.00111707		-0.00641412	-0.00806185	-0.000864513	-0.0101164
0.1	-0.000111707	0.00134048	0.000714924	0.00125112		-4.10879e-05	-0.00123862	0.00273057	-0.000646672
0.15	0.000111707	0.00127346	0.00100536	0.0016756		0.00653763	0.00539828	0.00595928	0.00936911
0.2	2.23414e-05	0.00138517	0.00116175	0.00160858		0.0115739	0.00988741	0.0128282	0.0120582
0.25	0.000759607	0.00165326	0.00187668	0.00227882		0.0161313	0.0172741	0.0189181	0.0237007
0.3	0.00180965	0.00308311	0.0028597	0.0036193		0.0186667	0.0266656	0.0277714	0.0361608
0.35	0.00250223	0.00390974	0.00422252	0.00520554		0.0216712	0.0365251	0.0404322	0.0479006
0.4	0.00359696	0.0058311	0.0060992	0.00793119		0.03065	0.0486726	0.0566824	0.0627469
0.45	0.00509383	0.00846738	0.00904826	0.0106122		0.0413005	0.0618453	0.0732478	0.0776095
0.5	0.00721626	0.0113718	0.0128016	0.014857		0.0499176	0.0731593	0.0906233	0.0904604
0.55	0.00980786	0.0150804	0.0172252	0.0192806		0.0576205	0.0848664	0.109581	0.102246
0.6	0.0125782	0.0193476	0.0225648	0.0244861		0.0671534	0.0973128	0.127531	0.115322
0.65	0.0159294	0.0242627	0.0292672	0.0298928		0.0787839	0.108207	0.145733	0.128688
0.7	0.0198168	0.0294683	0.0364388	0.0367069		0.0904904	0.121026	0.164518	0.140405
0.75	0.0245085	0.0358132	0.0443476	0.0436774		0.0997141	0.131933	0.183291	0.149072
0.8	0.0293119	0.0419571	0.0538874	0.0508937		0.105891	0.137409	0.199098	0.153369
0.85	0.0348079	0.0495755	0.0637399	0.0588695		0.110149	0.140887	0.206346	0.157773
0.9	0.0401698	0.0559205	0.074151	0.0666443		0.113898	0.144972	0.212294	0.159159
0.95	0.0459786	0.0634942	0.0846738	0.0743521		0.119297	0.15037	0.220709	0.157276
1	0.051765	0.0707775	0.095487	0.0828865		0.12703	0.15442	0.227942	0.152356
1.05	0.0581993	0.0788874	0.107216	0.0900581		0.132024	0.154443	0.229784	0.146633
1.1	0.0648347	0.086193	0.118588	0.0973637		0.135486	0.152031	0.224506	0.143215
1.15	0.0717605	0.0940572	0.129982	0.104424		0.137277	0.1454	0.219679	0.143204
1.2	0.0782395	0.101385	0.140661	0.111796		0.14216	0.140369	0.216876	0.137921
1.25	0.0857685	0.108333	0.151676	0.118476		0.149412	0.139424	0.222376	0.127385
1.3	0.0926944	0.114902	0.162668	0.125492		0.152071	0.141092	0.222515	0.118564
1.35	0.101005	0.122498	0.173481	0.130675		0.154198	0.141903	0.20794	0.112551
1.4	0.108244	0.129424	0.185411	0.136439		0.156482	0.137464	0.197971	0.109713
1.45	0.116019	0.136193	0.193476	0.142136		0.156991	0.13327	0.191107	0.106518
1.5	0.124196	0.143052	0.203284	0.147252		0.15755	0.133437	0.187188	0.10121
1.55	0.132015	0.149285	0.213852	0.152547		0.159328	0.126665	0.177673	0.0998467
1.6	0.139678	0.156189	0.221828	0.157216		0.163802	0.120049	0.16038	0.096849
1.65	0.147989	0.162221	0.229826	0.16231		0.171073	0.116291	0.152553	0.09195
1.7	0.156881	0.167113	0.237489	0.16689		0.177794	0.112479	0.147433	0.0840932
1.75	0.165103	0.173794	0.245286	0.170979		0.179344	0.112471	0.144955	0.0754531
1.8	0.174754	0.178977	0.252033	0.174911		0.183193	0.112755	0.142885	0.0702666
1.85	0.183624	0.184361	0.259071	0.178061		0.184782	0.108826	0.137357	0.0673955
1.9	0.192605	0.190125	0.266935	0.181635		0.181536	0.105764	0.130205	0.0641655
1.95	0.202413	0.195889	0.272475	0.185031		0.187498	0.101802	0.122762	0.060647
2	0.211126	0.199777	0.27882	0.18798		0.191142	0.0976239	0.120108	0.0570271
2.05	0.220465	0.205742	0.28483	0.190639		0.198554	0.0994441	0.111924	0.0544147
2.1	0.231613	0.210299	0.290862	0.193677		0.208782	0.102889	0.104481	0.052044
2.15	0.240326	0.215147	0.295621	0.196202		0.205943	0.101838	0.0998092	0.052639
2.2	0.252212	0.220554	0.299866	0.19866		0.209186	0.0968366	0.102397	0.0522405
2.25	0.261997	0.225871	0.306568	0.201072		0.212279	0.0873515	0.102353	0.0441961
2.3	0.272006	0.229558	0.31021	0.204133		0.209971	0.0879967	0.0877211	0.0361681
2.35	0.283825	0.233892	0.316466	0.205295		0.215733	0.0936983	0.0797795	0.0301299
2.4	0.293722	0.238628	0.318789	0.206323		0.218645	0.0899903	0.0778644	0.032613
2.45	0.304468	0.244147	0.322922	0.208758		0.227452	0.0806158	0.0725838	0.030869
2.5	0.316466	0.247073	0.327547	0.209808		0.234983	0.078115	0.0732609	0.0218703
2.55	0.327904	0.251072	0.330697	0.211886		0.239397	0.0878782	0.070858	0.0187301
2.6	0.340036	0.255541	0.333021	0.211305		0.243762	0.090732	0.067006	0.0181517
2.65	0.351586	0.260433	0.338494	0.213561		0.241742	0.0837227	0.0697051	0.0238453
2.7	0.365013	0.264768	0.340639	0.214097		0.23834	0.0770632	0.0656077	0.0260015
2.75	0.375804	0.267426	0.343521	0.215237		0.239818	0.0656194	0.0612813	0.0248523
2.8	0.388025	0.272475	0.34866	0.217024		0.251999	0.06877	0.0595823	0.0224489
2.85	0.400581	0.274777	0.349888	0.217538		0.273114	0.0764639	0.0537585	0.0166114
2.9	0.414343	0.277927	0.352949	0.219214		0.278467	0.0819384	0.0579477	0.0151529
2.95	0.428083	0.283713	0.355474	0.218968		0.270452	0.081736	0.0587283	0.0142697
3	0.442895	0.28702	0.359138	0.220442		0.272746	0.0758983	0.0541879	0.0100533
3.05	0.454535	0.290639	0.36155	0.220621		0.282557	0.0786282	0.0581043	0.00836122
3.1	0.469191	0.294147	0.363807	0.221224		0.296474	0.0843538	0.0670668	0.0133146
3.15	0.485411	0.299687	0.367784	0.22118		0.306876	0.0858828	0.0707554	0.0183735
3.2	0.499196	0.302882	0.371783	0.224062		0.301406	0.0868561	0.0608205	0.014315
3.25	0.514946	0.307417	0.374754	0.224039		0.307868	0.0884991	0.0491293	0.00747311
3.3	0.530563	0.312109	0.37672	0.22328		0.318517	0.0861566	0.0499246	0.00512064
3.35	0.545308	0.316577	0.379178	0.224129		0.322739	0.0804634	0.0548009	0.00822957
3.4	0.562958	0.319996	0.381702	0.224374		0.330616	0.0814747	0.0570095	0.0082248
3.45	0.57853	0.324218	0.385478	0.224844		0.335739	0.0861241	0.0611742	0.00246972
3.5	0.595509	0.328865	0.386997	0.22529		0.339569	0.0930015	0.0605838	0.0077393
3.55	0.612399	0.333289	0.390929	0.22471		0.343232	0.0948412	0.0561209	0.0109013
3.6	0.63034	0.337712	0.393968	0.225916		0.344943	0.0925297	0.0556356	0.0116516
3.65	0.646604	0.343275	0.39685	0.2271		0.349143	0.0881487	0.0649054	0.0116647
3.7	0.664723	0.346895	0.398905	0.226385		0.367621	0.0859045	0.0721057	0.00886216
3.75	0.682574	0.351475	0.403396	0.227614		0.38268	0.0902398	0.0744922	0.011733
3.8	0.701497	0.355943	0.406032	0.228374		0.388666	0.0965835	0.0586398	0.0105183
3.85	0.722587	0.361238	0.410255	0.228307		0.387575	0.103953	0.0463324	0.00482752
3.9	0.740103	0.36546	0.412779	0.228954		0.382511	0.0997116	0.0550166	0.00281028
3.95	0.760433	0.37118	0.413584	0.228954		0.39072	0.090993	0.0621901	0.00246628
4	0.778753	0.37634	0.418878	0.2292		0.397165	0.0900594	0.0742627	-0.00139231
4.05	0.79962	0.379111	0.422721	0.228798		0.396429	0.0957939	0.0702257	-0.00315158
4.1	0.81937	0.384763	0.424978	0.229223		0.403075	0.104083	0.0590181	-0.00254101
4.15	0.838896	0.390438	0.429044	0.228329		0.409396	0.105982	0.0638047	0.00195658
4.2	0.859651	0.395509	0.431256	0.229021		0.430751	0.103399	0.0647233	0.00696642
4.25	0.88139	0.399888	0.434339	0.228932		0.451175	0.107626	0.0666591	0.00480506
4.3	0.902614	0.40639	0.438919	0.229893		0.454148	0.113636	0.070542	0.0056045
4.35	0.927636	0.411171	0.441287	0.229446		0.452512	0.115127	0.0711064	0.00520914
4.4	0.949106	0.417605	0.445353	0.229714		0.445105	0.121832	0.0766215	0.00867777
4.45	0.970912	0.423034	0.449486	0.231122		0.444511	0.123962	0.0828709	0.0139515
4.5	0.994392	0.429602	0.453061	0.229915		0.467713	0.123983	0.0841222	0.0116115
4.55	1.01633	0.436327	0.457373	0.232663		0.477869	0.129426	0.0894911	0.0140985
4.6	1.04077	0.441287	0.461707	0.231948		0.494883	0.128888	0.0882642	0.0130734
4.65	1.06689	0.449307	0.466466	0.232417		0.515747	0.135485	0.0824523	0.0136332
4.7	1.08932	0.455451	0.470822	0.233959		0.509457	0.134099	0.0838746	0.0112724
4.75	1.11975	0.461595	0.474062	0.234428		0.514587	0.132456	0.0942757	0.00974054
4.8	1.14265	0.469526	0.479223	0.234853		0.526105	0.146118	0.105827	0.0139283
4.85	1.16729	0.47567	0.484651	0.234607		0.538661	0.159617	0.104594	0.0183739
4.9	1.19511	0.482082	0.490125	0.237578		0.547198	0.156146	0.0940959	0.0138782
4.95	1.22386	0.493029	0.494504	0.23655		0.529561	0.147098	0.0897675	0.00514017
5	1.24937	0.499598	0.498972	0.237891		0.530404	0.145368	0.0901601	0.011054
5.05	1.27627	0.504937	0.503374	0.237064		0.548435	0.141685	0.0948432	0.0202432
5.1	1.30257	0.513181	0.508579	0.239142		0.553552	0.15296	0.100956	0.0222471
5.15	1.33324	0.522609	0.512735	0.240483		0.557792	0.161752	0.101835	0.0189011
5.2	1.35764	0.527435	0.51899	0.240572		0.545736	0.160543	0.102934	0.010333
5.25	1.38749	0.537824	0.523615	0.241979		0.55359	0.158065	0.0940098	0.017101
5.3	1.41445	0.545018	0.527994	0.241667		0.567891	0.145273	0.0884254	0.0183269
5.35	1.44044	0.552055	0.533333	0.243744		0.560442	0.143815	0.0968357	0.020354
5.4	1.47189	0.559897	0.536439	0.24466		0.562389	0.161133	0.0969923	0.0156438
5.45	1.49848	0.566801	0.542895	0.244325		0.561722	0.171818	0.0965759	0.00860175
5.5	1.52647	0.577122	0.547632	0.246336		0.572521	0.168689	0.0988114	0.0115628
5.55	1.55601	0.584584	0.551385	0.245621		0.584832	0.156623	0.0985293	0.01884
5.6	1.5849	0.59265	0.557261	0.247029		0.591655	0.152654	0.103309	0.0236089
5.65	1.61445	0.60029	0.562891	0.248101		0.603501	0.16841	0.101689	0.0216168
5.7	1.64354	0.608356	0.566756	0.249732		0.619208	0.180387	0.103542	0.0152891
5.75	1.67601	0.61756	0.572699	0.249553		0.612313	0.181684	0.111214	0.0169203
5.8	1.7059	0.627435	0.578105	0.250715		0.595047	0.177094	0.115459	0.0255242
5.85	1.7361	0.635255	0.584182	0.252189		0.586143	0.168826	0.11527	0.0326553
5.9	1.76414	0.644057	0.589053	0.253753		0.606797	0.167053	0.113576	0.03304
5.95	1.79551	0.652301	0.595554	0.255608		0.628332	0.170051	0.103142	0.0312212
6	1.8275	0.660232	0.600536	0.256836		0.635729	0.169895	0.103046	0.0284166
6.05	1.86023	0.67109	0.605764	0.258758		0.646114	0.191754	0.115167	0.0291579
6.1	1.89071	0.680273	0.610031	0.259718		0.67275	0.205424	0.134646	0.0305637
6.15	1.92393	0.69084	0.618856	0.261394		0.686705	0.215088	0.145807	0.0342044
6.2	1.96048	0.699374	0.624933	0.263047		0.664422	0.207559	0.13128	0.0357077
6.25	1.99278	0.710992	0.632484	0.264879		0.639339	0.192243	0.11356	0.0285961
6.3	2.02522	0.720241	0.63807	0.266622		0.63289	0.193601	0.111569	0.0249274
6.35	2.05404	0.729223	0.641957	0.267694		0.646222	0.198963	0.113163	0.0270644
6.4	2.08778	0.7395	0.649151	0.268186		0.646136	0.208578	0.11703	0.0307185
6.45	2.12326	0.750156	0.655116	0.271336		0.645804	0.207042	0.118892	0.0391402
6.5	2.15286	0.760232	0.660903	0.272297		0.653287	0.200692	0.121638	0.0404979
6.55	2.18461	0.77042	0.665818	0.274084		0.666449	0.190203	0.125486	0.0355151
6.6	2.21964	0.77958	0.67395	0.276988		0.672735	0.179895	0.126378	0.0361038
6.65	2.25069	0.790036	0.678597	0.27815		0.657534	0.182238	0.119117	0.038769
6.7	2.28575	0.79685	0.684517	0.279021		0.628085	0.192845	0.119468	0.0371299
6.75	2.3181	0.807954	0.6916	0.282484		0.630376	0.19742	0.127466	0.0353069
6.8	2.34672	0.818856	0.697006	0.283825		0.642841	0.199544	0.126357	0.0330181
6.85	2.3815	0.828016	0.704468	0.284048		0.658743	0.199886	0.127992	0.0375736
6.9	2.41624	0.836416	0.710143	0.287265		0.663758	0.20407	0.121241	0.0486326
6.95	2.44506	0.850335	0.716332	0.289656		0.655518	0.207262	0.114604	0.0474046
7	2.47732	0.856702	0.722699	0.291912		0.66386	0.200459	0.120142	0.042336
7.05	2.51171	0.868901	0.727167	0.294236		0.651267	0.19731	0.125969	0.0449637
7.1	2.54607	0.877994	0.735858	0.295733		0.640491	0.194591	0.128956	0.043916
7.15	2.57529	0.887556	0.740907	0.298861		0.648386	0.187684	0.128369	0.0443693
7.2	2.60585	0.897878	0.747297	0.301318		0.68322	0.193382	0.120143	0.044553
7.25	2.64517	0.906457	0.752971	0.302703		0.705152	0.208142	0.11834	0.04183
7.3	2.67761	0.916533	0.760679	0.30487		0.697875	0.231113	0.12884	0.0420696
7.35	2.71385	0.928977	0.764231	0.308423		0.689454	0.230986	0.144225	0.0448624
7.4	2.74772	0.94008	0.772922	0.309428		0.696129	0.214008	0.156894	0.0489554
7.45	2.78076	0.951296	0.781546	0.311528		0.703161	0.21364	0.153059	0.0561146
7.5	2.81711	0.960411	0.788382	0.314835		0.734304	0.224421	0.139865	0.0613252
7.55	2.85391	0.974777	0.794929	0.317225		0.725267	0.240961	0.143324	0.0625586
7.6	2.89683	0.987265	0.802279	0.321358		0.720359	0.245269	0.14937	0.058301
7.65	2.92623	0.99685	0.810389	0.323436		0.68113	0.234391	0.152217	0.0553579
7.7	2.96316	1.00912	0.817292	0.326452		0.666181	0.223974	0.146174	0.0587235
7.75	2.992	1.02026	0.824419	0.32929		0.656644	0.208425	0.128933	0.0639864
7.8	3.02719	1.03076	0.831792	0.332149		0.660548	0.201345	0.120559	0.0617174
7.85	3.06184	1.03977	0.837891	0.335299		0.677384	0.204462	0.132207	0.0581422
7.9	3.09164	1.05217	0.841801	0.338986		0.682177	0.221047	0.145284	0.0548895
7.95	3.1307	1.0607	0.852122	0.34122		0.684823	0.231622	0.151567	0.0565093
8	3.16468	1.07375	0.859853	0.343052		0.683991	0.236133	0.144041	0.0598402

## Sheet: S5
	S5a			S5b
	deGFP mean	deGFP mean		deGFP mean	deGFP mean
time (hours)	0 nM	0.1 nM		0 nM	0.1 nM
0	0.00506404	0.00295773		0.00369377	0.00172988
0.05	0.00207668	0.00144277		0.00189795	0.000951122
0.1	0.00150645	0.000259832		0.00138729	0.00118074
0.15	0.00195753	0.000608689		0.0017788	0.00115964
0.2	0.00122558	0.00115323		0.00122558	0.000814875
0.25	0.00114047	0.000966057		0.00143836	0.000985131
0.3	0.00154049	0.00093199		0.00136176	0.000887254
0.35	0.00151496	0.000800104		0.00127665	0.00076177
0.4	0.00125112	0.000783082		0.00125112	0.000395832
0.45	0.00160858	0.00115325		0.00119154	0.00135096
0.5	0.00174475	0.00165106		0.00186391	0.00116597
0.55	0.00174475	0.00136176		0.00168518	0.00127654
0.6	0.00152347	0.00143412		0.00140431	0.00117663
0.65	0.00146389	0.00169586		0.00140431	0.00160737
0.7	0.0011575	0.00221279		0.000978765	0.00160418
0.75	0.00144687	0.002466		0.00114898	0.00212862
0.8	0.00128516	0.00271923		0.00116601	0.00184889
0.85	0.00142134	0.00356807		0.00148091	0.00287533
0.9	0.00142985	0.00420868		0.00142985	0.00325718
0.95	0.00123409	0.00467664		0.00123409	0.00328275
1	0.00136176	0.00542981		0.00130218	0.0037274
1.05	0.00132772	0.00615103		0.00126814	0.00417948
1.1	0.00167667	0.00725102		0.00143836	0.0043231
1.15	0.00172773	0.00760853		0.00166816	0.00493153
1.2	0.00156602	0.00807449		0.00126814	0.00509005
1.25	0.00167667	0.0087893		0.000902166	0.00586863
1.3	0.00148091	0.00999562		0.00118303	0.00629515
1.35	0.00151496	0.010885		0.00133623	0.00710144
1.4	0.0013192	0.0117766		0.00120005	0.00686857
1.45	0.00105536	0.0123637		0.0014724	0.00728976
1.5	0.00146389	0.0129828		0.00128516	0.00789926
1.55	0.00173624	0.0138467		0.000961743	0.00783336
1.6	0.00138729	0.0151254		0.00120856	0.00861937
1.65	0.00125112	0.0155021		0.00131069	0.0091119
1.7	0.00120856	0.0170018		0.00120856	0.00923421
1.75	0.0017022	0.0177168		0.00134474	0.00968096
1.8	0.00165964	0.0183658		0.000944721	0.0101905
1.85	0.00112345	0.0193552		0.000944721	0.0103
1.9	0.00151496	0.0201744		0.0011575	0.0109627
1.95	0.00142985	0.0211084		0.00107239	0.0112403
2	0.0014724	0.0222253		0.00141283	0.0117839
2.05	0.00138729	0.0237891		0.00120856	0.0117467
2.1	0.00132772	0.0246082		0.000791523	0.0122136
2.15	0.000919188	0.0249763		0.000978765	0.0129487
2.2	0.00111494	0.0263444		0.000400017	0.0129837
2.25	0.00126814	0.0274742		0.00102983	0.0134997
2.3	0.00126814	0.0285634		0.0008511	0.0133507
2.35	0.00153198	0.0298358		0.00117452	0.0145612
2.4	0.000842589	0.0305506		0.000723435	0.0139315
2.45	0.00124261	0.0311187		0.00112345	0.0146516
2.5	0.000519171	0.0316698		0.000995787	0.0148739
2.55	0.00128516	0.0330486		0.000689391	0.0155164
2.6	0.00117452	0.0342442		0.000817056	0.0155781
2.65	0.000544704	0.0354506		0.000544704	0.0152728
2.7	0.000800034	0.0366207		0.000502138	0.0159769
2.75	0.000578748	0.0371803		0.000459594	0.0162248
2.8	0.000587259	0.0385909		0.000825567	0.0166896
2.85	0.00042555	0.0392612		0.000485127	0.016546
2.9	0.00058727	0.0409803		0.000587259	0.0169502
2.95	0.00058727	0.0417101		0.000587259	0.017181
3	0.00058727	0.0425355		0.000587259	0.0174959
3.05	0.00058727	0.0438972		0.000587259	0.0177554
3.1	0.00058727	0.0445504		0.000587259	0.0180373
3.15	0.00058727	0.0467141		0.000587259	0.0183766
3.2	0.00058727	0.0467887		0.000587259	0.0182841
3.25	0.00058727	0.0491395		0.000587259	0.0183001
3.3	0.00058727	0.0499353		0.000587259	0.0187701
3.35	0.00058727	0.051146		0.000587259	0.0191052
3.4	0.00058727	0.0521523		0.000587259	0.0192275
3.45	0.00058727	0.0536756		0.000587259	0.0196658
3.5	0.00058727	0.0554776		0.000587259	0.0199987
3.55	0.00058727	0.0560393		0.000587259	0.0199859
3.6	0.00058727	0.0580435		0.000587259	0.0205412
3.65	0.00058727	0.0601711		0.000587259	0.0207497
3.7	0.00058727	0.0603456		0.000587259	0.0206326
3.75	0.00058727	0.0635242		0.000587259	0.0211624
3.8	0.00058727	0.0649941		0.000587259	0.0217973
3.85	0.00058727	0.0664282		0.000587259	0.0217314
3.9	0.00058727	0.0684622		0.000587259	0.0216591
3.95	0.00058727	0.0698728		0.000587259	0.0220304
4	0.00058727	0.0717343		0.000587259	0.022376
4.05	0.00058727	0.0734854		0.000587259	0.0222835
4.1	0.00058727	0.0747001		0.000587259	0.0226334
4.15	0.00058727	0.0768872		0.000587259	0.0229482
4.2	0.00058727	0.0791998		0.000587259	0.0225706
4.25	0.00058727	0.0816317		0.000587259	0.0236651
4.3	0.00058727	0.0833144		0.000587259	0.0231004
4.35	0.00058727	0.086008		0.000587259	0.0233705
4.4	0.00058727	0.0884908		0.000587259	0.0238651
4.45	0.00058727	0.0902821		0.000587259	0.0238204
4.5	0.00058727	0.0935628		0.000587259	0.0242012
4.55	0.00058727	0.0962328		0.000587259	0.0245299
4.6	0.00058727	0.0979816		0.000587259	0.024298
4.65	0.00058727	0.100631		0.000587259	0.0243097
4.7	0.00058727	0.104745		0.000587259	0.0248394
4.75	0.00058727	0.107256		0.000587259	0.0256903
4.8	0.00058727	0.111236		0.000587259	0.0257253
4.85	0.00058727	0.113823		0.000587259	0.0256914
4.9	0.00058727	0.116457		0.000587259	0.0261318
4.95	0.00058727	0.121002		0.000587259	0.0262126
5	0.00058727	0.124189		0.000587259	0.0269337
5.05	0.00058727	0.127614		0.000587259	0.0268976
5.1	0.00058727	0.131354		0.000587259	0.0264742
5.15	0.00058727	0.13499		0.000587259	0.0270049
5.2	0.00058727	0.139226		0.000587259	0.0278825
5.25	0.00058727	0.143238		0.000587259	0.0277825
5.3	0.00058727	0.147038		0.000587259	0.0279038
5.35	0.00058727	0.151474		0.000587259	0.0280347
5.4	0.00058727	0.155731		0.000587259	0.0286079
5.45	0.00058727	0.15882		0.000587259	0.0280762
5.5	0.00058727	0.16553		0.000587259	0.0285335
5.55	0.00058727	0.16996		0.000587259	0.0291823
5.6	0.00058727	0.174385		0.000587259	0.0291185
5.65	0.00058727	0.179625		0.000587259	0.0297578
5.7	0.00058727	0.18467		0.000587259	0.0300823
5.75	0.00058727	0.190843		0.000587259	0.030229
5.8	0.00058727	0.195965		0.000587259	0.0306896
5.85	0.00058727	0.200232		0.000587259	0.0306705
5.9	0.00058727	0.206902		0.000587259	0.0306503
5.95	0.00058727	0.21187		0.000587259	0.0322256
6	0.00058727	0.218259		0.000587259	0.0316693
6.05	0.00058727	0.224056		0.000587259	0.0323745
6.1	0.00058727	0.230975		0.000587259	0.0320767
6.15	0.00058727	0.237553		0.000587259	0.0315917
6.2	0.00058727	0.244313		0.000587259	0.0325479
6.25	0.00058727	0.251138		0.000587259	0.0329011
6.3	0.00058727	0.257865		0.000587259	0.0329118
6.35	0.00058727	0.264965		0.000587259	0.0336722
6.4	0.00058727	0.270413		0.000587259	0.0333393
6.45	0.00058727	0.278468		0.000587259	0.0337967
6.5	0.00058727	0.285691		0.000587259	0.0339764
6.55	0.00058727	0.291771		0.000587259	0.0345104
6.6	0.00058727	0.30072		0.000587259	0.0342871
6.65	0.00058727	0.308345		0.000587259	0.034504
6.7	0.00058727	0.317055		0.000587259	0.0343998
6.75	0.00058727	0.323291		0.000587259	0.0354732
6.8	0.00058727	0.331128		0.000587259	0.0350731
6.85	0.00058727	0.34046		0.000587259	0.0359645
6.9	0.00058727	0.346994		0.000587259	0.0364889
6.95	0.00058727	0.355189		0.000587259	0.0362379
7	0.00058727	0.363897		0.000587259	0.0361517
7.05	0.00058727	0.372535		0.000587259	0.0367219
7.1	0.00058727	0.379541		0.000587259	0.0374356
7.15	0.00058727	0.390513		0.000587259	0.0368815
7.2	0.00058727	0.398465		0.000587259	0.0377515
7.25	0.00058727	0.407094		0.000587259	0.0376239
7.3	0.00058727	0.417039		0.000587259	0.0380599
7.35	0.00058727	0.42404		0.000587259	0.0379121
7.4	0.00058727	0.433442		0.000587259	0.0384706
7.45	0.00058727	0.442459		0.000587259	0.0385578
7.5	0.00058727	0.452026		0.000587259	0.0387822
7.55	0.00058727	0.463126		0.000587259	0.0394791
7.6	0.00058727	0.472689		0.000587259	0.0387397
7.65	0.00058727	0.481304		0.000587259	0.0390493
7.7	0.00058727	0.491501		0.000587259	0.0394227
7.75	0.00058727	0.502066		0.000587259	0.039595
7.8	0.00058727	0.509706		0.000587259	0.0400981
7.85	0.00058727	0.520619		0.000587259	0.0408331
7.9	0.00058727	0.52918		0.000587259	0.0406843
7.95	0.00058727	0.540831		0.000587259	0.0411352
8	0.00058727	0.551407		0.000587259	0.0410213

## Sheet: S6
	S6a						S6c						S6b						S6d
	deGFP mean	deGFP mean	deGFP mean	deGFP mean	deGFP mean		deGFP slope	deGFP slope	deGFP slope	deGFP slope	deGFP slope		deGFP mean	deGFP mean	deGFP mean	deGFP mean	deGFP mean		deGFP slope	deGFP slope	deGFP slope	deGFP slope	deGFP slope
time (hours)	0.1 nM	0.2 nM	0.3 nM	0.5nM	0.7 nM		0.1 nM	0.2 nM	0.3 nM	0.5nM	0.7 nM		0.1 nM	0.2 nM	0.3 nM	0.5nM	0.7 nM		0.1 nM	0.2 nM	0.3 nM	0.5nM	0.7 nM
0	0.00295773	0.00116831	0.00226178	0.00104951	0.00182315		0.00224031	0.00120636	0.00356442	0.00522468	0.0522891		0.00172988	0.00105762	0.00106191	0.000104629	-0.000286912		-0.0022587	-0.00324545	-0.00425009	0.00116044	0.00321002
0.05	0.00144277	0.000568285	0.00174254	0.000252925	0.000883498		0.00273905	0.00287354	0.00705569	0.0104999	0.0614257		0.000951122	0.000597951	0.000717105	-0.000244462	-0.000401986		-0.00174057	-0.00230888	-0.0028553	0.00331243	0.00637257
0.1	0.000259832	-0.000121124	0.00102347	0.000319184	0.0011132		0.00323484	0.00453417	0.0105314	0.0157543	0.0705298		0.00118074	0.000546849	0.0003767	-3.1758e-05	-9.56255e-05		-0.00122411	-0.00137387	-0.00146205	0.00546662	0.00953446
0.15	0.000608689	0.000293753	0.00132979	0.000176283	0.000699618		0.00372744	0.00618761	0.0139896	0.0209853	0.0795976		0.00115964	0.000597951	0.000427801	8.3211e-05	-0.000542348		-0.000710397	-0.000441359	-7.1216e-05	0.0076208	0.0126927
0.2	0.00115323	0.000453246	0.00122762	0.00100326	0.000990624		0.00421662	0.00783329	0.017429	0.0261908	0.0886259		0.000814875	0.000325633	0.00072551	0.000840373	0.000163819		-0.000200293	0.000487639	0.00131594	0.0097717	0.0158439
0.25	0.000966057	0.00070214	0.00098084	0.000206923	0.000980453		0.00470216	0.00947075	0.0208483	0.0313689	0.0976117		0.000985131	0.000831897	0.000661748	5.33522e-05	0.000100057		0.000305885	0.00141224	0.0026978	0.011916	0.0189837
0.3	0.00093199	0.000478796	0.000882964	0.000559194	0.00173616		0.00518392	0.0110996	0.0242466	0.0365184	0.106553		0.000887254	0.000648946	0.000866047	0.000683025	0.000674444		0.000807731	0.00233108	0.00407258	0.0140508	0.0221085
0.35	0.000800104	0.000989351	0.000991496	0.000551555	0.00195076		0.00566186	0.0127196	0.0276235	0.0416383	0.115447		0.00076177	0.00055325	0.00105107	0.000446968	0.00131488		0.00130497	0.00324297	0.00543827	0.0161727	0.0252138
0.4	0.000783082	0.000497946	0.00109788	0.00106724	0.00300268		0.00613598	0.0143306	0.0309784	0.0467282	0.124292		0.000395832	0.000395832	0.000778792	0.000897946	0.00173178		0.00179783	0.00414708	0.00679285	0.0182788	0.0282954
0.45	0.00115325	0.00100208	0.0015042	0.00180504	0.00504517		0.00660634	0.0159325	0.0343114	0.0517877	0.133086		0.00135096	0.00068299	0.00135525	0.00171272	0.00238498		0.00228713	0.00504322	0.00813511	0.0203665	0.0313501
0.5	0.00165106	0.00115537	0.0022169	0.00261437	0.00750147		0.00707302	0.0175255	0.0376226	0.0568171	0.141828		0.00116597	0.00104682	0.00151914	0.00216591	0.00331479		0.00277333	0.00593168	0.00946429	0.0224342	0.0343774
0.55	0.00136176	0.00176805	0.00257866	0.00339564	0.0106265		0.00753609	0.0191096	0.0409122	0.0618166	0.150517		0.00127654	0.00125105	0.00169787	0.00252766	0.00431902		0.00325734	0.00681348	0.0107814	0.0244825	0.0373822
0.6	0.00143412	0.00227868	0.00361475	0.00528736	0.0144768		0.00799569	0.020685	0.0441809	0.0667869	0.159153		0.00117663	0.00109155	0.00205312	0.0034191	0.00617202		0.00374124	0.00769182	0.0120912	0.0265185	0.0403776
0.65	0.00169586	0.00275422	0.00554325	0.00722379	0.0193713		0.00845202	0.0222522	0.0474292	0.0717291	0.167737		0.00160737	0.00199033	0.0025818	0.00513908	0.00827925		0.00422954	0.00857466	0.0134056	0.0285599	0.0433931
0.7	0.00221279	0.0038233	0.00723347	0.0102885	0.0255321		0.00890533	0.0238114	0.0506583	0.0766445	0.176271		0.00160418	0.00268919	0.00348061	0.00625928	0.0108078		0.00473044	0.00947643	0.0147501	0.0306451	0.0464886
0.75	0.002466	0.00500081	0.00902164	0.0125722	0.0319738		0.00935589	0.0253633	0.0538693	0.0815347	0.184757		0.00212862	0.0030051	0.00444329	0.00833246	0.0132385		0.00525897	0.0104255	0.0161773	0.0328555	0.0497827
0.8	0.00271923	0.00599973	0.0113204	0.0163621	0.040075		0.00980406	0.0269086	0.0570637	0.0864017	0.193198		0.00184889	0.00313813	0.0052655	0.00940585	0.0158947		0.00583724	0.0114778	0.0177799	0.0353341	0.053449
0.85	0.00356807	0.00711351	0.0139511	0.0208514	0.0482884		0.0102503	0.0284481	0.0602434	0.0912482	0.201596		0.00287533	0.00376469	0.00613036	0.0121045	0.0191338		0.0064622	0.0126775	0.019578	0.0380763	0.0573349
0.9	0.00420868	0.0084188	0.0171412	0.0251186	0.0576968		0.010695	0.029983	0.063411	0.0960775	0.209956		0.00325718	0.004606	0.00779288	0.0145458	0.0227793		0.00713984	0.0140073	0.021679	0.0415564	0.0624027
0.95	0.00467664	0.0101868	0.0202388	0.0299334	0.0677612		0.0111389	0.0315146	0.0665692	0.100893	0.218283		0.00328275	0.0056825	0.00839705	0.0170307	0.0260897		0.00744709	0.0146416	0.0226886	0.0431128	0.064462
1	0.00542981	0.0119994	0.023913	0.0353532	0.0789644		0.0115825	0.0330447	0.0697218	0.105701	0.226582		0.0037274	0.00609736	0.00948846	0.0193773	0.0300658		0.00771533	0.0151288	0.0234308	0.0443196	0.0660995
1.05	0.00615103	0.0138728	0.0282328	0.0422983	0.0912015		0.0120268	0.0345754	0.0728731	0.110506	0.234859		0.00417948	0.0072472	0.0110766	0.0216505	0.0338666		0.00792354	0.0154823	0.0239049	0.0452076	0.0673061
1.1	0.00725102	0.0161417	0.0322484	0.0478063	0.104342		0.0124725	0.0361091	0.0760286	0.115317	0.243124		0.0043231	0.00811837	0.0121222	0.0246533	0.0372312		0.00806756	0.015715	0.0241135	0.0457595	0.0680281
1.15	0.00760853	0.018133	0.0366778	0.0545868	0.116812		0.0129208	0.037649	0.0791949	0.120141	0.251386		0.00493153	0.00840342	0.0132923	0.0267936	0.0411032		0.00816449	0.0158393	0.0240607	0.0459817	0.0682163
1.2	0.00807449	0.0200384	0.0417848	0.0619352	0.130177		0.0133729	0.0391987	0.0823802	0.124991	0.259657		0.00509005	0.00948514	0.0150718	0.0292582	0.0448911		0.0082367	0.0158797	0.0237768	0.0458381	0.0677956
1.25	0.0087893	0.0228084	0.04601	0.0698134	0.144526		0.0138305	0.0407629	0.0855943	0.129879	0.267955		0.00586863	0.0106169	0.0156845	0.0321558	0.0482098		0.00826723	0.0158359	0.0233356	0.0453237	0.0667551
1.3	0.00999562	0.0244327	0.0513681	0.0769118	0.159694		0.0142955	0.0423474	0.0888499	0.134824	0.276299		0.00629515	0.0115157	0.0173364	0.0343694	0.0516915		0.00823037	0.0157053	0.0227973	0.0446683	0.0652904
1.35	0.010885	0.027273	0.056004	0.084772	0.175503		0.0147703	0.0439594	0.0921631	0.139847	0.284713		0.00710144	0.0118242	0.0182277	0.036499	0.0547869		0.00816165	0.0154897	0.022203	0.0440928	0.0636745
1.4	0.0117766	0.0295102	0.0615024	0.0925445	0.190686		0.0152578	0.0456084	0.0955542	0.144975	0.293232		0.00686857	0.0123189	0.0192457	0.0388913	0.0579792		0.00808697	0.0152092	0.0215905	0.0429044	0.0613714
1.45	0.0123637	0.0327844	0.0670593	0.100806	0.206285		0.0157615	0.047306	0.099049	0.150245	0.301898		0.00728976	0.013557	0.0202498	0.040942	0.0613831		0.0080204	0.0148945	0.0209889	0.0413564	0.0589014
1.5	0.0129828	0.0344917	0.07226	0.108609	0.222653		0.0162855	0.0490658	0.102679	0.1557	0.310762		0.00789926	0.0136134	0.0213614	0.0431473	0.0638988		0.00794613	0.0145484	0.0203947	0.0397488	0.056362
1.55	0.0138467	0.0374086	0.0783851	0.117531	0.239892		0.0168332	0.0509006	0.106475	0.161385	0.319887		0.00783336	0.0146749	0.0226315	0.0447152	0.0664369		0.00788286	0.0141952	0.0197895	0.0383116	0.0539686
1.6	0.0151254	0.0402776	0.084341	0.12675	0.257659		0.0174045	0.0528111	0.110448	0.167325	0.329323		0.00861937	0.0153461	0.0231027	0.0467692	0.0695164		0.00782345	0.0138722	0.0191964	0.036814	0.0515361
1.65	0.0155021	0.0427125	0.0892374	0.135133	0.274574		0.0179852	0.0547552	0.114532	0.17344	0.339043		0.0091119	0.0163619	0.0241908	0.0485467	0.0721405		0.00775879	0.013582	0.0186361	0.0353469	0.0491835
1.7	0.0170018	0.0449753	0.095036	0.143914	0.294061		0.0185278	0.0565871	0.118455	0.179383	0.348781		0.00923421	0.0167437	0.0250578	0.0504561	0.0747946		0.00766249	0.013275	0.018068	0.0338692	0.0468842
1.75	0.0177168	0.048358	0.102023	0.15316	0.310851		0.0189422	0.058054	0.121707	0.184469	0.357919		0.00968096	0.0176032	0.0257385	0.0515837	0.0762625		0.00757261	0.0129485	0.0175053	0.0324136	0.0446743
1.8	0.0183658	0.0520185	0.108187	0.162324	0.32874		0.018777	0.0579572	0.121832	0.185357	0.363909		0.0101905	0.0183084	0.026648	0.0533527	0.0789123		0.00752044	0.0126171	0.0169847	0.0310405	0.0425867
1.85	0.0193552	0.0542875	0.11393	0.171446	0.348162		0.0189315	0.0587727	0.123439	0.188183	0.370073		0.0103	0.0190008	0.0277362	0.0550662	0.0809707		0.00748659	0.0123061	0.0165058	0.0297642	0.0406097
1.9	0.0201744	0.0578075	0.121031	0.181192	0.368579		0.0190577	0.0595218	0.124881	0.190756	0.375985		0.0109627	0.019455	0.0288412	0.0566693	0.082544		0.0074552	0.0120087	0.0160701	0.028598	0.0388301
1.95	0.0211084	0.0607467	0.1269	0.191165	0.386724		0.0191644	0.0602123	0.126165	0.193081	0.381685		0.0112403	0.0197071	0.0294167	0.0580786	0.0852978		0.00740741	0.011723	0.0156723	0.0275679	0.037134
2	0.0222253	0.0630222	0.1324	0.200089	0.406513		0.0192559	0.0608535	0.127301	0.19518	0.38729		0.0117839	0.0209527	0.0303177	0.0593457	0.0865649		0.00732989	0.0114501	0.0152931	0.0265538	0.0355039
2.05	0.0237891	0.0664721	0.13912	0.209714	0.426032		0.0193358	0.0614567	0.128317	0.197093	0.392962		0.0117467	0.0208219	0.0312335	0.0603253	0.0885104		0.00721551	0.0111545	0.0149109	0.0255379	0.0339621
2.1	0.0246082	0.0695963	0.145365	0.218015	0.447123		0.0194081	0.0620372	0.129244	0.198869	0.398588		0.0122136	0.0219568	0.0318365	0.0619922	0.0903261		0.0070596	0.0108515	0.0145278	0.0245164	0.032486
2.15	0.0249763	0.0716292	0.152338	0.229012	0.466687		0.0194764	0.06261	0.130123	0.20057	0.402169		0.0129487	0.0221983	0.032261	0.0629102	0.0912485		0.00687843	0.0105405	0.014136	0.0235205	0.0310666
2.2	0.0263444	0.0754492	0.158581	0.239306	0.486354		0.019547	0.0631894	0.130993	0.202256	0.405168		0.0129837	0.0227438	0.0333768	0.0643706	0.0933344		0.00669033	0.0102259	0.0137387	0.0225685	0.0297304
2.25	0.0274742	0.0783885	0.165003	0.250591	0.507435		0.0196265	0.0637945	0.131888	0.203966	0.407626		0.0134997	0.0235576	0.0341268	0.0659715	0.0950247		0.00651052	0.00992764	0.0133233	0.021669	0.0284782
2.3	0.0285634	0.0819308	0.171437	0.260098	0.526925		0.0197205	0.0644346	0.132826	0.205728	0.40968		0.0133507	0.0236172	0.0338928	0.0662353	0.0965735		0.00632656	0.0096722	0.012886	0.0208094	0.0273301
2.35	0.0298358	0.0850521	0.178315	0.269827	0.547197		0.0198322	0.0651177	0.133817	0.207559	0.41152		0.0145612	0.0238108	0.0349159	0.0674885	0.0974778		0.00615332	0.00946142	0.0124287	0.0199929	0.0263059
2.4	0.0305506	0.0881476	0.184591	0.280289	0.567408		0.0199619	0.0658493	0.134871	0.209473	0.413308		0.0139315	0.0248107	0.0358648	0.0691222	0.0996732		0.00599826	0.00925754	0.0119932	0.0192431	0.0253535
2.45	0.0311187	0.0908508	0.191396	0.289879	0.587355		0.0201088	0.0666358	0.135994	0.211478	0.415143		0.0146516	0.0252584	0.0362572	0.0692084	0.100062		0.00583986	0.00907201	0.0116123	0.0185791	0.0244087
2.5	0.0316698	0.0954749	0.197852	0.301225	0.608921		0.0202717	0.0674809	0.137181	0.213574	0.417055		0.0148739	0.0250424	0.0361094	0.0705114	0.101326		0.00568126	0.00893022	0.0112834	0.0179882	0.0234899
2.55	0.0330486	0.0982513	0.205579	0.310599	0.630816		0.0204507	0.0683875	0.138435	0.215762	0.419029		0.0155164	0.0266124	0.0381388	0.0716644	0.103283		0.00553171	0.00884989	0.0109985	0.0174686	0.0226538
2.6	0.0342442	0.101634	0.211712	0.321411	0.651547		0.0206449	0.0693544	0.139758	0.218038	0.421039		0.0155781	0.0266188	0.0381197	0.0725558	0.103554		0.00537833	0.00878189	0.0107133	0.0169758	0.0219285
2.65	0.0354506	0.105697	0.218675	0.333293	0.672256		0.0208553	0.0703816	0.141161	0.220398	0.423051		0.0152728	0.0274751	0.0383931	0.0729271	0.104312		0.00522543	0.00871128	0.0104097	0.0164832	0.0213007
2.7	0.0366207	0.108843	0.224996	0.342655	0.693814		0.0210844	0.0714683	0.142643	0.222839	0.425039		0.0159769	0.0273666	0.0392121	0.0738567	0.106123		0.00509291	0.00862841	0.0101187	0.0160249	0.0207655
2.75	0.0371803	0.111598	0.231826	0.35372	0.714349		0.0213312	0.0726169	0.144199	0.225361	0.426994		0.0162248	0.0276995	0.0393706	0.0738067	0.106634		0.00497885	0.00851646	0.00987139	0.0156115	0.0203029
2.8	0.0385909	0.115954	0.239516	0.365541	0.735194		0.0215971	0.0738237	0.145829	0.227967	0.428928		0.0166896	0.0285175	0.0402183	0.0759394	0.107861		0.00489454	0.00835376	0.00966758	0.0152452	0.0199038
2.85	0.0392612	0.119601	0.245929	0.377092	0.754815		0.021887	0.0750827	0.147538	0.230665	0.43084		0.016546	0.0282888	0.0404874	0.0758768	0.109223		0.00484214	0.00816295	0.00950385	0.0149399	0.0196068
2.9	0.0409803	0.122927	0.253495	0.390152	0.779105		0.022204	0.0763951	0.149334	0.23346	0.432741		0.0169502	0.0290886	0.0411426	0.0771956	0.109185		0.0048112	0.00796292	0.00936571	0.0146696	0.0193768
2.95	0.0417101	0.12653	0.261874	0.401095	0.800538		0.022544	0.0777616	0.151223	0.236351	0.434636		0.017181	0.028894	0.0415224	0.0779328	0.111335		0.00477792	0.00775396	0.00924002	0.0144285	0.0191824
3	0.0425355	0.130174	0.269277	0.412348	0.819574		0.0229054	0.0791848	0.153203	0.23934	0.436531		0.0174959	0.0298981	0.0417436	0.0785625	0.112173		0.00475303	0.00757765	0.00911486	0.0142354	0.0190041
3.05	0.0438972	0.133946	0.277966	0.424464	0.84344		0.0232886	0.0806673	0.155272	0.242431	0.438442		0.0177554	0.0307958	0.0423265	0.0793963	0.112769		0.00476414	0.00743539	0.0089938	0.0140697	0.018838
3.1	0.0445504	0.138628	0.282741	0.437705	0.863469		0.0236997	0.082215	0.15743	0.245622	0.440375		0.0180373	0.0308053	0.0429444	0.0796187	0.113914		0.00480306	0.00731203	0.00891202	0.0139265	0.0186947
3.15	0.0467141	0.143654	0.292442	0.447946	0.887369		0.0241437	0.0838339	0.15967	0.248902	0.442354		0.0183766	0.0307149	0.0432668	0.0808729	0.114607		0.00485352	0.00720606	0.00887463	0.0138028	0.0185861
3.2	0.0467887	0.146753	0.299629	0.459716	0.909471		0.0246194	0.0855253	0.161996	0.252264	0.444396		0.0182841	0.031533	0.0439912	0.0815631	0.115365		0.00490118	0.00709596	0.00885617	0.0136978	0.0184913
3.25	0.0491395	0.14982	0.307619	0.475547	0.932768		0.0251277	0.087287	0.164408	0.25571	0.446501		0.0183001	0.0323401	0.0440241	0.082413	0.116245		0.00494876	0.00697912	0.00885198	0.0136008	0.0184173
3.3	0.0499353	0.1552	0.317284	0.486017	0.953192		0.0256711	0.089117	0.166913	0.259247	0.448683		0.0187701	0.032355	0.0444772	0.0818705	0.118191		0.00497497	0.00686632	0.00884966	0.0135003	0.0183717
3.35	0.051146	0.159818	0.324763	0.497391	0.975891		0.0262538	0.0910192	0.169517	0.262884	0.450971		0.0191052	0.0324518	0.0449527	0.0835031	0.118718		0.00498946	0.0067609	0.00881941	0.0133755	0.0182624
3.4	0.0521523	0.164047	0.332834	0.510236	0.999566		0.0268806	0.092996	0.172219	0.266627	0.453385		0.0192275	0.0320892	0.0452366	0.0834553	0.119223		0.00498709	0.00664125	0.00874822	0.013241	0.0180672
3.45	0.0536756	0.168623	0.341837	0.525854	1.02006		0.027554	0.0950426	0.17501	0.270479	0.455932		0.0196658	0.0332805	0.0463471	0.0850679	0.120338		0.00499901	0.00652806	0.00869508	0.0131269	0.017852
3.5	0.0554776	0.173975	0.351349	0.539646	1.04421		0.0282761	0.0971569	0.177883	0.274443	0.458629		0.0199987	0.0332347	0.046965	0.0854221	0.120956		0.00501005	0.00644571	0.00865177	0.0130253	0.0176446
3.55	0.0560393	0.17776	0.361318	0.553727	1.06556		0.0290473	0.0993449	0.180844	0.278527	0.461487		0.0199859	0.0335751	0.0468757	0.0853838	0.12187		0.00498946	0.00642502	0.00861463	0.012908	0.0174681
3.6	0.0580435	0.183804	0.369388	0.568343	1.08994		0.0298671	0.101616	0.183896	0.282737	0.464513		0.0205412	0.0339728	0.0470139	0.086424	0.122881		0.00494878	0.00645684	0.00856773	0.0127545	0.0173645
3.65	0.0601711	0.188215	0.377272	0.581352	1.11314		0.0307366	0.103977	0.187041	0.287074	0.467705		0.0207497	0.0350026	0.0478563	0.0876706	0.123906		0.0048847	0.00653767	0.00848599	0.0125459	0.0173148
3.7	0.0603456	0.194508	0.387694	0.596258	1.13819		0.0316607	0.106434	0.19028	0.291532	0.471059		0.0206326	0.0343324	0.0478925	0.0874088	0.124142		0.00479974	0.00665322	0.00837541	0.0123293	0.0172897
3.75	0.0635242	0.199825	0.398066	0.609566	1.16336		0.032635	0.108983	0.193614	0.296107	0.474569		0.0211624	0.0350535	0.0484051	0.0890151	0.125579		0.00470059	0.00676696	0.00827479	0.0121485	0.0173128
3.8	0.0649941	0.206363	0.406845	0.625349	1.18323		0.0336534	0.111618	0.197044	0.300796	0.478235		0.0217973	0.0355312	0.0489976	0.089365	0.126984		0.00458868	0.0068702	0.00821372	0.0120213	0.0173864
3.85	0.0664282	0.211029	0.417042	0.640235	1.2091		0.0347151	0.114334	0.200567	0.305589	0.482051		0.0217314	0.0353037	0.0492508	0.0895245	0.127981		0.00444191	0.00692726	0.00818166	0.0119219	0.0174948
3.9	0.0684622	0.216786	0.426518	0.655379	1.23257		0.0358181	0.117113	0.204171	0.31048	0.486003		0.0216591	0.0356226	0.0500209	0.0905285	0.128598		0.00424814	0.00694646	0.008153	0.0118464	0.0176634
3.95	0.0698728	0.222904	0.436122	0.669686	1.25566		0.0369607	0.119941	0.207857	0.315478	0.490082		0.0220304	0.0365044	0.0498646	0.0908403	0.129144		0.00404184	0.00694876	0.00814708	0.011772	0.0179001
4	0.0717343	0.226641	0.446079	0.68769	1.28455		0.0381426	0.122813	0.211621	0.320583	0.494274		0.022376	0.0368414	0.0504314	0.0919645	0.129536		0.0038652	0.00691548	0.00820036	0.0116628	0.018181
4.05	0.0734854	0.234507	0.45796	0.703534	1.30489		0.0393679	0.125725	0.215461	0.325791	0.498567		0.0222835	0.0374	0.0513302	0.0918932	0.130397		0.00373721	0.0068399	0.00831098	0.0115594	0.0184569
4.1	0.0747001	0.240018	0.468909	0.719506	1.32875		0.0406449	0.128672	0.219373	0.331095	0.502941		0.0226334	0.0374308	0.0512461	0.0922345	0.131138		0.00365093	0.00677594	0.00846839	0.0115187	0.0187095
4.15	0.0768872	0.246962	0.479236	0.735844	1.35553		0.0419743	0.131646	0.223352	0.33649	0.507362		0.0229482	0.0378903	0.0519651	0.0932642	0.131666		0.00360104	0.00675074	0.00862073	0.0115624	0.0189642
4.2	0.0791998	0.252474	0.490228	0.750718	1.37768		0.043357	0.134645	0.227398	0.34197	0.511802		0.0225706	0.0378361	0.0524045	0.0935715	0.133824		0.00360729	0.00675909	0.00875377	0.0116577	0.0192876
4.25	0.0816317	0.259964	0.50307	0.769284	1.40379		0.0447904	0.137665	0.231511	0.347523	0.516236		0.0236651	0.038488	0.0527926	0.0942533	0.134995		0.00368473	0.00679692	0.00885864	0.0118084	0.019675
4.3	0.0833144	0.265922	0.51267	0.784316	1.42964		0.0462707	0.140708	0.235696	0.353144	0.520644		0.0231004	0.0391017	0.0528065	0.0943436	0.135851		0.00380031	0.00681619	0.00891695	0.0119868	0.0200711
4.35	0.086008	0.273345	0.524799	0.803506	1.45525		0.0477945	0.143777	0.239951	0.358836	0.525027		0.0233705	0.0392146	0.0535956	0.0954138	0.136504		0.00392994	0.00682445	0.00894794	0.0121967	0.0204492
4.4	0.0884908	0.279775	0.535011	0.821648	1.48049		0.0493597	0.146877	0.244261	0.36459	0.529385		0.0238651	0.0393219	0.0538009	0.0962699	0.137603		0.00406906	0.0068134	0.00897782	0.0124203	0.0208216
4.45	0.0902821	0.287849	0.547642	0.839515	1.50926		0.0509668	0.150011	0.248614	0.370405	0.53372		0.0238204	0.0399154	0.0543349	0.0970166	0.138273		0.00420775	0.00679217	0.00901791	0.0126191	0.021176
4.5	0.0935628	0.294244	0.56186	0.858189	1.53635		0.052619	0.153176	0.253005	0.376277	0.53804		0.0242012	0.0400409	0.0550645	0.0978399	0.139943		0.00433838	0.00678717	0.00907081	0.012775	0.0214782
4.55	0.0962328	0.302921	0.575029	0.877239	1.55835		0.0543162	0.156375	0.25744	0.382195	0.542356		0.0245299	0.0405057	0.0559506	0.0985685	0.141187		0.00445534	0.00683643	0.00913134	0.0129061	0.0216855
4.6	0.0979816	0.312558	0.585826	0.89574	1.59046		0.0560618	0.159622	0.261931	0.388163	0.546693		0.024298	0.0409292	0.0557442	0.0983876	0.141976		0.00455743	0.00689378	0.00918946	0.0130014	0.0217627
4.65	0.100631	0.318995	0.599722	0.914099	1.61665		0.0578643	0.162929	0.266487	0.39419	0.551087		0.0243097	0.0407621	0.056075	0.0990119	0.141839		0.00464966	0.00695179	0.00924762	0.0130658	0.0217179
4.7	0.104745	0.327822	0.61205	0.935632	1.64426		0.0597255	0.166293	0.271111	0.400294	0.555556		0.0248394	0.0416278	0.0568344	0.100146	0.144636		0.00474792	0.0070182	0.00929938	0.0130916	0.0215999
4.75	0.107256	0.335819	0.627466	0.955012	1.6744		0.0616426	0.169714	0.275806	0.406477	0.560089		0.0256903	0.0418194	0.0576896	0.100273	0.144883		0.00484788	0.00710554	0.00933874	0.01305	0.021514
4.8	0.111236	0.345147	0.640946	0.975135	1.7013		0.0636182	0.173198	0.280577	0.41273	0.564676		0.0257253	0.0423565	0.0579672	0.101066	0.145709		0.00490747	0.00720652	0.00937696	0.0129781	0.021491
4.85	0.113823	0.352704	0.654707	0.995982	1.734		0.0656484	0.176753	0.285421	0.419061	0.569324		0.0256914	0.0428159	0.0574822	0.102555	0.147147		0.00491798	0.007319	0.00941271	0.0128991	0.0215201
4.9	0.116457	0.361512	0.671082	1.01914	1.7585		0.0677304	0.180392	0.290333	0.425468	0.574048		0.0261318	0.043235	0.0588458	0.102995	0.148749		0.00489969	0.00742553	0.00945385	0.0128492	0.0215851
4.95	0.121002	0.37106	0.684548	1.04104	1.78848		0.0698629	0.184123	0.295315	0.431935	0.578851		0.0262126	0.0430606	0.0589862	0.103195	0.149502		0.0048631	0.00750889	0.00952355	0.0128525	0.0216997
5	0.124189	0.381961	0.699553	1.06238	1.82226		0.0720468	0.187935	0.300361	0.438455	0.583735		0.0269337	0.0436924	0.0599711	0.103708	0.150521		0.0048228	0.00757783	0.009635	0.0129307	0.0218272
5.05	0.127614	0.390947	0.71343	1.08247	1.85127		0.0742842	0.191813	0.305462	0.445025	0.588713		0.0268976	0.044354	0.0598158	0.104565	0.151434		0.00477895	0.00764499	0.00980122	0.0131201	0.0219472
5.1	0.131354	0.399206	0.728439	1.10499	1.87594		0.0765677	0.195751	0.310615	0.451635	0.593785		0.0264742	0.0438158	0.0600647	0.104929	0.152538		0.00469932	0.00768636	0.0099888	0.0133925	0.02208
5.15	0.13499	0.410047	0.743926	1.1282	1.90782		0.0788955	0.199739	0.315812	0.458276	0.598948		0.0270049	0.0450826	0.0609359	0.105877	0.153984		0.00463058	0.00771875	0.0101938	0.0136952	0.0222527
5.2	0.139226	0.420492	0.761606	1.15118	1.93987		0.0812654	0.203766	0.321042	0.464949	0.604175		0.0278825	0.0452836	0.0618857	0.10666	0.155495		0.00458253	0.00775474	0.0104129	0.0139816	0.0224574
5.25	0.143238	0.430824	0.778547	1.1742	1.96641		0.0836713	0.207827	0.326305	0.471661	0.609454		0.0277825	0.0458602	0.0623432	0.107322	0.155603		0.00458949	0.00780137	0.0106286	0.0142572	0.0226778
5.3	0.147038	0.439951	0.793126	1.19714	1.99643		0.0861042	0.21192	0.331599	0.478407	0.614796		0.0279038	0.046007	0.0625836	0.107805	0.156729		0.00467361	0.00787192	0.0108268	0.0145072	0.0228627
5.35	0.151474	0.450441	0.809464	1.22049	2.02553		0.0885581	0.216036	0.336918	0.485188	0.620197		0.0280347	0.0465335	0.0627314	0.108932	0.157945		0.00480698	0.00796715	0.0110042	0.0147376	0.0229909
5.4	0.155731	0.45966	0.826359	1.24452	2.05984		0.0910278	0.220174	0.342257	0.491994	0.625636		0.0286079	0.0464218	0.0639259	0.109156	0.159399		0.00497589	0.0080682	0.0111595	0.0149823	0.0230987
5.45	0.15882	0.471123	0.843148	1.2708	2.0894		0.0935131	0.224329	0.347611	0.498828	0.631088		0.0280762	0.0474386	0.0640833	0.109654	0.160186		0.00516264	0.008175	0.0112955	0.0152551	0.0232576
5.5	0.16553	0.482362	0.86071	1.29576	2.1207		0.0960138	0.228508	0.352983	0.505678	0.636542		0.0285335	0.0476919	0.0645151	0.110792	0.16143		0.00532692	0.00827004	0.0113556	0.0155341	0.0234711
5.55	0.16996	0.492797	0.876217	1.31821	2.14908		0.0985328	0.232711	0.358365	0.512535	0.642013		0.0291823	0.0484215	0.0653384	0.111232	0.163922		0.00543609	0.00832893	0.0113251	0.0158046	0.0236786
5.6	0.174385	0.503533	0.894419	1.34617	2.1814		0.101075	0.23694	0.363746	0.519399	0.6475		0.0291185	0.0482428	0.066453	0.112811	0.163832		0.00548089	0.00836806	0.0112336	0.0160512	0.0238908
5.65	0.179625	0.518151	0.915486	1.3709	2.21533		0.103641	0.241197	0.369123	0.526256	0.652999		0.0297578	0.0486269	0.0663905	0.113109	0.164701		0.00548457	0.00840219	0.0111641	0.0162034	0.0240716
5.7	0.18467	0.528558	0.930575	1.39598	2.24393		0.10623	0.245487	0.374485	0.53308	0.658492		0.0300823	0.0489981	0.0672509	0.114344	0.167085		0.00544948	0.00844286	0.0111469	0.0162648	0.024194
5.75	0.190843	0.54154	0.95043	1.42393	2.27759		0.108835	0.249803	0.379824	0.539861	0.663944		0.030229	0.049549	0.0681677	0.115623	0.16824		0.00539569	0.008479	0.0111246	0.0162904	0.024266
5.8	0.195965	0.552355	0.968246	1.45032	2.30715		0.111445	0.254123	0.38513	0.546589	0.66934		0.0306896	0.0505329	0.0681986	0.115705	0.168645		0.00534573	0.0084855	0.0110599	0.0163371	0.0243225
5.85	0.200232	0.566715	0.98845	1.47894	2.34073		0.11405	0.258443	0.390396	0.553243	0.674646		0.0306705	0.0506627	0.0687113	0.116664	0.17057		0.00531399	0.00844288	0.0109813	0.0164104	0.024359
5.9	0.206902	0.579349	1.00798	1.50417	2.37739		0.116647	0.262765	0.395624	0.559811	0.67985		0.0306503	0.0505446	0.0687762	0.117074	0.170805		0.00529769	0.00839584	0.0109243	0.01649	0.0243461
5.95	0.21187	0.592002	1.02759	1.5322	2.41088		0.119234	0.267082	0.400814	0.566279	0.684979		0.0322256	0.0516264	0.0703728	0.11816	0.17287		0.00527309	0.00837076	0.0109054	0.0165295	0.0242684
6	0.218259	0.605842	1.04728	1.56292	2.44576		0.121807	0.271386	0.40597	0.57264	0.690044		0.0316693	0.0518062	0.0706972	0.119148	0.173565		0.00517745	0.00834795	0.0108959	0.0164976	0.0241687
6.05	0.224056	0.620206	1.06744	1.59061	2.48546		0.124371	0.275663	0.411092	0.578904	0.695059		0.0323745	0.0527368	0.0707771	0.120087	0.175163		0.00501406	0.00834245	0.0108955	0.016404	0.0241112
6.1	0.230975	0.633238	1.08724	1.61652	2.51732		0.126925	0.279895	0.41617	0.585072	0.700042		0.0320767	0.0528432	0.0716833	0.120066	0.17541		0.00484393	0.00833906	0.0109232	0.0163186	0.0241311
6.15	0.237553	0.647095	1.11202	1.65025	2.55391		0.12947	0.284075	0.421202	0.591147	0.705003		0.0315917	0.0526093	0.0719684	0.121308	0.17798		0.00471002	0.00834042	0.0109791	0.0162993	0.0241957
6.2	0.244313	0.661988	1.13339	1.67774	2.5911		0.131999	0.288195	0.426179	0.597115	0.709936		0.0325479	0.0535911	0.0720525	0.122652	0.178966		0.00460684	0.00832798	0.0110451	0.0163521	0.0242689
6.25	0.251138	0.679253	1.15536	1.70915	2.62543		0.134507	0.292258	0.431093	0.602946	0.71482		0.0329011	0.054374	0.0732693	0.123222	0.180153		0.00453239	0.00832924	0.0111296	0.016459	0.0243475
6.3	0.257865	0.694934	1.17506	1.73982	2.66351		0.136988	0.296273	0.435954	0.608647	0.719643		0.0329118	0.0542952	0.0732544	0.124079	0.180857		0.00451126	0.00836281	0.011256	0.0165758	0.0244361
6.35	0.264965	0.70626	1.19698	1.77031	2.69706		0.139434	0.300258	0.440759	0.614209	0.724397		0.0336722	0.0548812	0.074551	0.124925	0.182094		0.00451592	0.00844675	0.0114058	0.0166704	0.0245192
6.4	0.270413	0.719238	1.21727	1.80154	2.73045		0.141846	0.304219	0.445498	0.61962	0.729095		0.0333393	0.0553907	0.0747372	0.125098	0.183821		0.0045509	0.00856074	0.0115486	0.0167327	0.0246079
6.45	0.278468	0.738309	1.24236	1.82942	2.7718		0.144226	0.308153	0.450174	0.624892	0.73372		0.0337967	0.0554184	0.0758115	0.125794	0.184495		0.00462607	0.00867664	0.0116835	0.0167812	0.0247386
6.5	0.285691	0.753062	1.26439	1.8624	2.81322		0.146574	0.312051	0.4548	0.630037	0.73825		0.0339764	0.0558322	0.0757106	0.127846	0.186083		0.00474268	0.00878141	0.01179	0.0168345	0.0248142
6.55	0.291771	0.769867	1.2866	1.89745	2.85128		0.14889	0.315902	0.459382	0.635055	0.742656		0.0345104	0.0559237	0.0761423	0.128371	0.187413		0.00488832	0.00885741	0.0118422	0.0168732	0.0248109
6.6	0.30072	0.783851	1.31176	1.92447	2.88524		0.151179	0.319693	0.463923	0.639944	0.746916		0.0342871	0.0566874	0.0774591	0.129888	0.188538		0.00503561	0.00889578	0.0118436	0.0168982	0.0247968
6.65	0.308345	0.798842	1.33229	1.96105	2.91794		0.15344	0.323418	0.468421	0.644704	0.751035		0.034504	0.0576107	0.0785655	0.129692	0.189121		0.00514857	0.00890287	0.0118531	0.0169053	0.024828
6.7	0.317055	0.813816	1.35626	1.99242	2.96169		0.155671	0.327089	0.47288	0.649342	0.754994		0.0343998	0.0584042	0.0782825	0.130239	0.190476		0.00521527	0.00888128	0.0117759	0.0168533	0.0248509
6.75	0.323291	0.831919	1.37829	2.02502	2.9986		0.157878	0.330719	0.477293	0.653854	0.758788		0.0354732	0.0581416	0.0791855	0.13047	0.191975		0.00525594	0.00880904	0.0116306	0.0167605	0.0248602
6.8	0.331128	0.84956	1.40491	2.05762	3.03037		0.160062	0.334315	0.481648	0.658247	0.762422		0.0350731	0.0585201	0.0791005	0.132359	0.193962		0.00526154	0.00870891	0.0114281	0.0166527	0.0248696
6.85	0.34046	0.865484	1.42693	2.08975	3.06981		0.162222	0.337884	0.485934	0.662535	0.765891		0.0359645	0.0592413	0.0799747	0.133463	0.194615		0.00525539	0.00861988	0.011133	0.0165612	0.0248956
6.9	0.346994	0.882956	1.45197	2.12375	3.10571		0.164357	0.34142	0.490156	0.666728	0.769205		0.0364889	0.0593317	0.0805077	0.134774	0.196314		0.0052278	0.00851533	0.0112209	0.0165223	0.0248888
6.95	0.355189	0.901012	1.47816	2.15682	3.15194		0.166463	0.344927	0.49432	0.670839	0.772376		0.0362379	0.0603869	0.0814651	0.134604	0.197667		0.00516979	0.00838607	0.0111856	0.016548	0.0248321
7	0.363897	0.915566	1.50081	2.18857	3.18513		0.168546	0.348421	0.498437	0.674871	0.775403		0.0361517	0.060305	0.0819192	0.135484	0.198134		0.00506174	0.00824474	0.0111706	0.0166236	0.0247275
7.05	0.372535	0.933782	1.52596	2.226	3.21733		0.170607	0.351911	0.502518	0.678837	0.778288		0.0367219	0.0618665	0.0824383	0.136326	0.19984		0.00491158	0.0080837	0.0111875	0.016753	0.0246489
7.1	0.379541	0.950903	1.55229	2.25566	3.25473		0.172648	0.355393	0.506555	0.682735	0.781029		0.0374356	0.0612996	0.0832713	0.137453	0.200979		0.00474749	0.00791263	0.0112226	0.0169135	0.0245988
7.15	0.390513	0.968981	1.57529	2.29388	3.29615		0.174665	0.358861	0.510537	0.686558	0.783617		0.0368815	0.0613539	0.0836744	0.138392	0.202301		0.00460079	0.00777166	0.0113079	0.0170908	0.0245944
7.2	0.398465	0.987835	1.60029	2.32131	3.3378		0.176653	0.362305	0.514463	0.690317	0.786057		0.0377515	0.0618751	0.0841701	0.139092	0.203431		0.00448208	0.00769534	0.0114277	0.0172673	0.024639
7.25	0.407094	1.00363	1.62582	2.35889	3.37985		0.178612	0.365717	0.518333	0.694023	0.788347		0.0376239	0.0622367	0.0846211	0.140462	0.204848		0.00438473	0.00771837	0.01158	0.0174193	0.0247194
7.3	0.417039	1.02329	1.65317	2.39119	3.41105		0.180546	0.369094	0.522134	0.697667	0.790482		0.0380599	0.0632429	0.0843083	0.140405	0.204633		0.00430713	0.00783154	0.0117452	0.0175155	0.024834
7.35	0.42404	1.04263	1.67836	2.42474	3.44831		0.18246	0.372439	0.525868	0.701223	0.79248		0.0379121	0.062559	0.0853647	0.140776	0.207553		0.00423882	0.00797784	0.0119205	0.0175548	0.0249453
7.4	0.433442	1.05805	1.70385	2.46128	3.49175		0.184362	0.375761	0.52954	0.704686	0.794408		0.0384706	0.0634494	0.0865528	0.1421	0.20832		0.00419434	0.00811666	0.0120831	0.0176066	0.0250341
7.45	0.442459	1.07685	1.73134	2.50168	3.53023		0.186255	0.379059	0.533178	0.708057	0.796325		0.0385578	0.0640769	0.0869846	0.143153	0.209722		0.00420871	0.00823889	0.0122237	0.0177351	0.0251464
7.5	0.452026	1.0949	1.75652	2.53067	3.58277		0.188146	0.382322	0.53679	0.711358	0.798241		0.0387822	0.064463	0.0874132	0.14402	0.209372		0.004292	0.00835578	0.0123337	0.01795	0.0253266
7.55	0.463126	1.11797	1.78481	2.57038	3.61955		0.190033	0.385534	0.540374	0.71465	0.800156		0.0394791	0.0649045	0.0891696	0.146108	0.212481		0.00440687	0.00848872	0.012457	0.0181762	0.0255831
7.6	0.472689	1.13798	1.81389	2.60802	3.66201		0.191909	0.388679	0.543925	0.717954	0.802048		0.0387397	0.0656715	0.0885663	0.146428	0.213482		0.00453072	0.00861504	0.012616	0.0183381	0.025856
7.65	0.481304	1.15362	1.83761	2.64252	3.69601		0.193769	0.391753	0.547442	0.721261	0.803879		0.0390493	0.0651556	0.0896289	0.146912	0.214481		0.00464465	0.00868882	0.0127721	0.0184083	0.026104
7.7	0.491501	1.17499	1.86569	2.67789	3.74291		0.195617	0.394767	0.550922	0.724544	0.805673		0.0394227	0.0652311	0.0898408	0.14743	0.215416		0.00473025	0.00870745	0.012901	0.018403	0.0263442
7.75	0.502066	1.19341	1.89595	2.71306	3.78321		0.19745	0.39772	0.554338	0.727798	0.807416		0.039595	0.0666373	0.0908809	0.148798	0.217652		0.00482334	0.0087162	0.0129758	0.0183662	0.0265613
7.8	0.509706	1.2147	1.92269	2.74586	3.82443		0.199274	0.400627	0.55767	0.731035	0.809106		0.0400981	0.0675403	0.092388	0.149863	0.218598		0.00495919	0.00869715	0.0129708	0.0183228	0.0267137
7.85	0.520619	1.23844	1.95246	2.78758	3.86231		0.201096	0.403487	0.560918	0.734241	0.81074		0.0408331	0.067416	0.0926639	0.150777	0.219685		0.00510668	0.00866363	0.0129003	0.0182452	0.0267841
7.9	0.52918	1.25645	1.97772	2.81977	3.90297		0.202922	0.406294	0.564095	0.737414	0.812276		0.0406843	0.0679265	0.0926978	0.150879	0.220677		0.00523765	0.00864444	0.0127557	0.0181519	0.0267092
7.95	0.540831	1.27902	2.00788	2.86087	3.9423		0.204752	0.409053	0.567229	0.740566	0.813741		0.0411352	0.0690497	0.0930894	0.152866	0.222996		0.00534148	0.0086736	0.0125834	0.0180535	0.0265339
8	0.551407	1.29814	2.03999	2.90441	3.98844		0.206581	0.411776	0.570336	0.743681	0.815125		0.0410213	0.0686892	0.0937626	0.153407	0.22398		0.00540818	0.00871935	0.012437	0.0179446	0.02632

## Sheet: S8
	S8a						S8c						S8b						S8d
	deGFP mean	deGFP mean	deGFP mean	deGFP mean	deGFP mean		deGFP slope	deGFP slope	deGFP slope	deGFP slope	deGFP slope		deGFP mean	deGFP mean	deGFP mean	deGFP mean	deGFP mean		deGFP slope	deGFP slope	deGFP slope	deGFP slope	deGFP slope
time (hours)	0.1 nM	0.2 nM	0.3 nM	0.5nM	0.7 nM		0.1 nM	0.2 nM	0.3 nM	0.5nM	0.7 nM		0.1 nM	0.2 nM	0.3 nM	0.5nM	0.7 nM		0.1 nM	0.2 nM	0.3 nM	0.5nM	0.7 nM
0	0.00287006	0.00307325	0.00553693	0.00513055	0.00445325		0.00198264	-0.00161415	-0.00373253	-0.0040122	0.00078073		0.00325104	0.00281926	0.00287006	0.00299705	0.00243828		0.00022649	-6.43623e-05	0.00111637	0.00207119	-6.48503e-05
0.05	0.00181601	0.00176521	0.00382251	0.00341613	0.00165515		0.00187515	-0.00148208	-0.00342683	-0.00367087	0.000828678		0.00265417	0.00163822	0.0021462	0.0020954	0.00133343		0.000235593	-4.67849e-05	0.00106526	0.00195203	-3.15307e-05
0.1	0.000139693	0.000800061	0.00179061	0.000977852	-0.000444478		0.001766	-0.00136204	-0.00314033	-0.00335379	0.000864223		0.00113024	0.000774662	0.000774662	0.000292086	0.000546073		0.000243211	-3.16142e-05	0.00101287	0.00183267	-4.39044e-06
0.15	-6.34969e-05	0.000368282	0.00118104	0.000469877	-0.000512208		0.00165555	-0.00125226	-0.00287147	-0.00305655	0.00089126		0.000723865	0.00041908	0.000317485	-0.000114294	3.80981e-05		0.000248459	-1.95757e-05	0.000958268	0.00171288	1.67096e-05
0.2	-8.88957e-05	0.000342883	0.000850858	0.000596871	-0.000114294		0.00154505	-0.00114993	-0.00261679	-0.00277358	0.000914203		0.000495276	0.000165092	0.000139693	-8.88957e-05	0.000114294		0.00025125	-1.05205e-05	0.000901715	0.00159372	3.32572e-05
0.25	-1.26994e-05	0.00041908	0.00082546	0.000596871	8.88957e-05		0.00143591	-0.00105241	-0.00237252	-0.00250001	0.000936487		0.000444478	0.000292086	0.000139693	6.34969e-05	0.000165092		0.000252296	-3.75247e-06	0.000844209	0.00147645	4.66918e-05
0.3	0.000101595	0.000330184	0.000736564	0.000761963	0.000423313		0.0013294	-0.000957226	-0.002135	-0.00223129	0.000961061		0.000457178	0.000304785	0.00020319	0.000152393	0.000101595		0.000252436	1.20851e-06	0.000786768	0.00136197	5.83184e-05
0.35	0.000495276	0.000520675	0.000927055	0.000927055	0.000943987		0.00122651	-0.000861787	-0.00190047	-0.00196292	0.000990512		0.000520675	0.000292086	0.000444478	0.000520675	0.000342883		0.000252359	4.75661e-06	0.000730202	0.00125094	6.9479e-05
0.4	0.000749263	0.000749263	0.00115564	0.00115564	0.00120644		0.0011278	-0.000763572	-0.00166521	-0.00169039	0.00102688		0.000800061	0.000368282	0.000723865	0.000876257	0.000393681		0.000252539	7.31175e-06	0.000674939	0.00114344	8.13253e-05
0.45	0.000838159	0.000838159	0.00101595	0.00111755	0.00118528		0.00103343	-0.000660354	-0.00142552	-0.0014093	0.0010717		0.000761963	0.000355583	0.00060957	0.000787362	0.000431779		0.000253174	9.2674e-06	0.000621053	0.00103906	9.50023e-05
0.5	0.000901656	0.000723865	0.00110485	0.00105405	0.00115564		0.00094324	-0.000550223	-0.00117741	-0.00111526	0.00112614		0.000698466	0.000368282	0.000571472	0.000723865	0.000393681		0.000254449	1.11049e-05	0.000568673	0.000937256	0.000111727
0.55	0.000787362	0.000660368	0.00104135	0.000990552	0.00112601		0.0008567	-0.000431509	-0.000916981	-0.000804138	0.00119071		0.000787362	0.000304785	0.000634969	0.000660368	0.00040638		0.00025662	1.34278e-05	0.000517979	0.000837343	0.000132836
0.6	0.00082546	0.00062227	0.000977852	0.000977852	0.00116411		0.000772898	-0.000303226	-0.000640768	-0.000472894	0.00126458		0.000673067	0.000317485	0.000647668	0.000800061	0.000393681		0.000259832	1.71064e-05	0.000468983	0.000738354	0.000159606
0.65	0.000761963	0.000685767	0.000914355	0.000965153	0.00111755		0.000690033	-0.000166328	-0.000346804	-0.000121816	0.0013438		0.000761963	0.000304785	0.000761963	0.00081276	0.000533374		0.000264284	2.32726e-05	0.000421352	0.000638474	0.000192871
0.7	0.000787362	0.000584171	0.00104135	0.000888957	0.00121067		0.00060462	-2.72304e-05	-3.82431e-05	0.000239005	0.00141659		0.000787362	0.000482576	0.000634969	0.000787362	0.000634969		0.000269839	3.3266e-05	0.000373995	0.00053462	0.000231515
0.75	0.000761963	0.000533374	0.00081276	0.00101595	0.00128687		0.000508496	9.15884e-05	0.000262967	0.000566014	0.00144622		0.000761963	0.000431779	0.000736564	0.000736564	0.000431779		0.000275695	4.80841e-05	0.00032482	0.00042152	0.000268618
0.8	0.000901656	0.000546073	0.00105405	0.000774662	0.00121491		0.000378823	0.000113234	0.000464997	0.000692992	0.00131218		0.000774662	0.000342883	0.000723865	0.000850858	0.000469877		0.000279685	6.7505e-05	0.000268992	0.000289403	0.000276614
0.85	0.000787362	0.000558773	0.00101595	0.000990552	0.00138		0.000156526	-0.000147886	0.000302546	0.000213415	0.00075281		0.000888957	0.000457178	0.000736564	0.000761963	0.000457178		0.000275548	8.21886e-05	0.000195487	0.000119154	0.000165697
0.9	0.000876257	0.00062227	0.00102865	0.000927055	0.00135037		-0.000161539	-0.00043724	-0.000159414	-0.000308038	0.000304223		0.000876257	0.000393681	0.000749263	0.000774662	0.000469877		0.000244885	4.65069e-05	8.0413e-05	-0.000109766	-0.000173338
0.95	0.000787362	0.000507975	0.000990552	0.000888957	0.00134613		-0.000368959	-0.000511733	-0.000316258	-0.000358699	0.000508327		0.000685767	0.000380981	0.000838159	0.000711165	0.000533374		0.000158414	-6.96842e-05	-9.06877e-05	-0.000261392	-0.000277445
1	0.00082546	0.000444478	0.000927055	0.00100325	0.00147736		-0.000231261	-0.000535418	-0.000352086	-0.000333536	0.000604576		0.000800061	0.000469877	0.000673067	0.000800061	0.000444478		0.000151864	-0.000185484	-0.000126452	-0.000206833	-0.000332391
1.05	0.000787362	0.000482576	0.000888957	0.000838159	0.00148159		-0.000195509	-0.00054035	-0.000348701	-0.000298163	0.000703285		0.000838159	0.000355583	0.000660368	0.000736564	0.000457178		0.000147566	-0.000262357	-0.000146139	-0.000201667	-0.000358065
1.1	0.000838159	0.000482576	0.000914355	0.000939754	0.00146466		-0.000152969	-0.000543297	-0.000327954	-0.000274129	0.000782914		0.000838159	0.00040638	0.000736564	0.000761963	0.000457178		0.000145248	-0.000330608	-0.000153218	-0.000192569	-0.000366849
1.15	0.000800061	0.000495276	0.000901656	0.000901656	0.00166362		-0.000126957	-0.0005452	-0.000305835	-0.000259455	0.000818531		0.00105405	0.000368282	0.000698466	0.00082546	0.000469877		0.00012464	-0.000386857	-0.000163051	-0.000195019	-0.000370026
1.2	0.000863558	0.000507975	0.000990552	0.000888957	0.00173558		-0.000133935	-0.00055373	-0.00029851	-0.000250705	0.000811516		0.000888957	0.000279386	0.000761963	0.000838159	0.000431779		7.72865e-05	-0.000424234	-0.00019011	-0.000221581	-0.000380652
1.25	0.000685767	0.000355583	0.000761963	0.000914355	0.00154086		-0.000161234	-0.000562526	-0.000296999	-0.000241545	0.00079959		0.000660368	0.000457178	0.00060957	0.000736564	0.000355583		1.56776e-05	-0.000443715	-0.000221362	-0.000257287	-0.000385956
1.3	0.000838159	0.000431779	0.000761963	0.000965153	0.00181178		-0.000208226	-0.000575263	-0.000304386	-0.000237196	0.000786134		0.000965153	0.000330184	0.000711165	0.000838159	0.00040638		-5.34461e-05	-0.000456726	-0.00025203	-0.000293335	-0.000390733
1.35	0.000698466	0.000266687	0.000876257	0.000673067	0.00163822		-0.00027579	-0.000603757	-0.000325349	-0.000263213	0.000755201		0.000876257	0.000266687	0.000647668	0.000698466	0.000317485		-0.000137004	-0.000482075	-0.000288689	-0.000343081	-0.000409915
1.4	0.000749263	0.000292086	0.000749263	0.000647668	0.00176521		-0.00036238	-0.000655867	-0.000358278	-0.00033775	0.000679569		0.000901656	0.000215889	0.000698466	0.000774662	0.000139693		-0.000234594	-0.000533187	-0.000332945	-0.000420209	-0.000457508
1.45	0.000774662	0.000215889	0.000673067	0.000647668	0.00179908		-0.000471097	-0.000730696	-0.000403055	-0.000462195	0.000537541		0.000850858	0.000190491	0.000546073	0.000647668	0.000241288		-0.000339084	-0.000605766	-0.000376751	-0.000524094	-0.000529678
1.5	0.000800061	0.000266687	0.000800061	0.000800061	0.00186681		-0.000595923	-0.00081339	-0.000453922	-0.000630625	0.000322073		0.000800061	0.000165092	0.000749263	0.000673067	0.000266687		-0.000441622	-0.000685813	-0.000409701	-0.000642276	-0.000616616
1.55	0.000673067	0.000165092	0.000698466	0.000850858	0.00169748		-0.000732979	-0.000891254	-0.000512273	-0.000839511	1.71439e-05		0.000850858	0.000139693	0.000673067	0.000596871	0.000266687		-0.000521879	-0.000765795	-0.000432257	-0.00076842	-0.00071639
1.6	0.000660368	5.07975e-05	0.00081276	0.000634969	0.00188797		-0.000867832	-0.000959337	-0.000574326	-0.00108588	-0.000372326		0.000990552	7.61963e-05	0.000558773	0.000584171	0.00020319		-0.000571283	-0.000829687	-0.000455241	-0.000898419	-0.000842471
1.65	0.000558773	0.000126994	0.000787362	0.000736564	0.00188797		-0.000993603	-0.00101558	-0.000643668	-0.00135775	-0.000831687		0.000787362	5.07975e-05	0.000507975	0.000533374	0.000253988		-0.000595911	-0.000872924	-0.000480627	-0.0010311	-0.00101226
1.7	0.000723865	3.80981e-05	0.000749263	0.00062227	0.00184141		-0.00109634	-0.00105854	-0.000714996	-0.00164702	-0.00131551		0.000673067	-3.80981e-05	0.000571472	0.000495276	0.000266687		-0.000594986	-0.000900707	-0.000510491	-0.00116309	-0.00123302
1.75	0.000457178	-2.53988e-05	0.000482576	0.000533374	0.00180331		-0.0011741	-0.0010845	-0.000778868	-0.00191304	-0.0017629		0.000685767	5.07975e-05	0.000431779	0.000457178	0.000126994		-0.000571041	-0.000920753	-0.000552604	-0.00128761	-0.00148913
1.8	0.000558773	2.53988e-05	0.000685767	0.000685767	0.00204037		-0.0012313	-0.0010952	-0.000835403	-0.00210906	-0.00211484		0.000787362	0.000126994	0.000634969	0.000634969	0.000152393		-0.000540132	-0.00093639	-0.000612265	-0.00138643	-0.00169942
1.85	0.000431779	-5.07975e-05	0.000761963	0.000482576	0.00185411		-0.00127213	-0.00110299	-0.000892082	-0.00218427	-0.00229962		0.000685767	0.000126994	0.000482576	0.000482576	0.000101595		-0.000522372	-0.000942717	-0.000682887	-0.00143143	-0.00173091
1.9	0.000431779	-7.61963e-05	0.000558773	0.000558773	0.00193031		-0.00129949	-0.0011126	-0.000948299	-0.00209107	-0.00223786		0.000507975	-0.000152393	0.000482576	0.000330184	-2.53988e-05		-0.000518343	-0.000937772	-0.000745789	-0.00137117	-0.00149211
1.95	0.000317485	3.80981e-05	0.000520675	0.000673067	0.00170595		-0.00131169	-0.00111536	-0.000991134	-0.00179876	-0.00186137		0.000520675	-6.34969e-05	0.000368282	0.00041908	-1.26994e-05		-0.000519396	-0.000919325	-0.000776846	-0.00116486	-0.000994402
2	0.000114294	-0.000292086	0.000342883	0.000215889	0.00179061		-0.00130766	-0.00109587	-0.00100336	-0.00127736	-0.00112103		0.000520675	-0.000165092	0.000190491	0.000165092	-0.000139693		-0.000514618	-0.00088327	-0.000753779	-0.00079723	-0.000274322
2.05	0.000215889	-0.000317485	0.000495276	8.88957e-05	0.00183294		-0.00129019	-0.00104784	-0.000965523	-0.000496591	2.16542e-05		0.000596871	-0.00041908	0.000520675	0.000292086	6.34969e-05		-0.000497248	-0.000823364	-0.00065666	-0.000258045	0.000640157
2.1	-0.000266687	-0.000698466	3.80981e-05	-0.000190491	0.00109638		-0.00125807	-0.000967185	-0.000861573	0.00056197	0.00157801		0.000266687	-0.000520675	0.000165092	1.26994e-05	-0.000393681		-0.000478269	-0.000725489	-0.00047486	0.000456898	0.0017618
2.15	-6.34969e-05	-0.000571472	0.000342883	-0.000266687	0.00130804		-0.00121136	-0.000848124	-0.000681996	0.00189935	0.00354168		0.000393681	-0.000495276	0.000393681	6.34969e-05	-0.000266687		-0.000460811	-0.000572233	-0.000200306	0.00134193	0.00315136
2.2	-8.88957e-05	-0.00041908	0.000266687	-6.34969e-05	0.00117258		-0.00114517	-0.000679129	-0.000418561	0.00350366	0.00589296		0.000596871	-0.000393681	0.00041908	0.000139693	-0.000190491		-0.000440328	-0.000353571	0.000176012	0.00239382	0.00487375
2.25	-0.000177791	-0.000457178	0.000253988	7.61963e-05	0.00136307		-0.00105609	-0.000457488	-6.39983e-05	0.0053295	0.00858928		0.000533374	-0.000177791	0.00040638	0.000279386	2.53988e-05		-0.000415594	-6.48218e-05	0.000646631	0.00361245	0.00697144
2.3	-7.61963e-05	-0.000380981	0.000380981	0.000152393	0.00171018		-0.000933094	-0.000173201	0.000386865	0.00733998	0.0115913		0.00060957	-0.000279386	0.000380981	0.000304785	7.61963e-05		-0.000375161	0.000298717	0.00121271	0.0050011	0.00943356
2.35	-0.00020319	-0.000533374	0.00020319	0.000380981	0.00185411		-0.000776935	0.000175614	0.00093104	0.00951093	0.0148434		0.000634969	-0.000457178	0.000253988	0.000380981	0.000253988		-0.000321861	0.000728905	0.00186961	0.00652394	0.0121831
2.4	-6.34969e-05	-0.000495276	0.000342883	0.000800061	0.00283196		-0.000599784	0.000579891	0.00155953	0.0117974	0.0182834		0.000393681	-0.000266687	0.000317485	0.000673067	0.00082546		-0.000260223	0.00121391	0.00261014	0.00812665	0.0151074
2.45	-0.000330184	-0.000507975	0.000355583	0.00144773	0.00364896		-0.000423885	0.00103011	0.00224884	0.0141461	0.0218449		0.000330184	-0.000355583	0.00040638	0.000990552	0.00160012		-0.0001981	0.00174068	0.00341217	0.00975639	0.0180553
2.5	-0.00020319	-0.000507975	0.000355583	0.00215889	0.00512208		-0.000261189	0.00152144	0.00299416	0.0164971	0.0254724		0.000431779	-0.000304785	0.000482576	0.00144773	0.00248908		-0.000132675	0.00228429	0.00424917	0.0113536	0.0208848
2.55	-0.000342883	-0.00041908	0.000596871	0.00328914	0.00632006		-0.000120785	0.00204425	0.00378397	0.0187941	0.0290949		0.000241288	-0.000266687	0.000596871	0.0020954	0.00351773		-7.13593e-05	0.00282809	0.00509021	0.0128609	0.0234894
2.6	-0.000444478	-0.000393681	0.000571472	0.00425429	0.00797944		3.35725e-06	0.00258367	0.00460553	0.0209589	0.0326563		0.000241288	1.26994e-05	0.000901656	0.00283196	0.00488926		-1.11798e-05	0.0033547	0.00591554	0.0142274	0.0258222
2.65	-0.000304785	-0.000253988	0.000838159	0.00543533	0.0100748		0.000121709	0.00312455	0.00544501	0.0229583	0.036119		0.000304785	0.000177791	0.00132074	0.00363202	0.00632429		6.4327e-05	0.00386203	0.0067143	0.0154226	0.0278594
2.7	-0.000393681	1.26994e-05	0.00125724	0.00656558	0.011967		0.00024216	0.00366165	0.00631061	0.0247752	0.0394562		0.00041908	0.000215889	0.00176521	0.00468607	0.00803871		0.00017964	0.0043491	0.00747608	0.016445	0.0295993
2.75	-0.000317485	0.000190491	0.00158742	0.00788632	0.0140836		0.00037075	0.00419305	0.00721378	0.0264016	0.0426562		0.000368282	0.000546073	0.0020954	0.00544803	0.00948644		0.000324535	0.00481203	0.00816863	0.0172745	0.0310619
2.8	-0.000380981	0.00040638	0.00187951	0.00929595	0.0161367		0.000516333	0.00472899	0.00814197	0.0278622	0.0457583		0.000355583	0.000761963	0.00251448	0.00627349	0.0110485		0.000497578	0.00525614	0.00878847	0.0179145	0.0322696
2.85	-0.000342883	0.000444478	0.00234939	0.0107818	0.0183675		0.00068097	0.00528962	0.00907542	0.0291994	0.048832		0.000317485	0.00107945	0.00318754	0.00742914	0.0129661		0.000696869	0.0056888	0.00931485	0.0183718	0.0332442
2.9	-0.000190491	0.00082546	0.00280656	0.0121279	0.0207466		0.000858005	0.00586593	0.0100011	0.0304328	0.051949		0.000393681	0.00143503	0.00354313	0.0082165	0.0149218		0.000907923	0.00610017	0.00973438	0.0186507	0.0339644
2.95	-0.000152393	0.00119374	0.00340343	0.0135375	0.0234092		0.00103416	0.00644167	0.0108969	0.0315597	0.0551677		0.000584171	0.00170172	0.0041146	0.00914355	0.0166616		0.00110354	0.00646094	0.0100378	0.0187408	0.03431
3	-8.88957e-05	0.00156202	0.00389871	0.0153028	0.0259533		0.00118118	0.00698871	0.0117317	0.0326001	0.0585365		0.000469877	0.0021462	0.00460988	0.010223	0.0180966		0.00124942	0.00675235	0.0102151	0.0186385	0.0342083
3.05	2.53988e-05	0.00187951	0.00449558	0.0167886	0.0288445		0.0012957	0.00750116	0.0125118	0.0335982	0.0621117		0.000685767	0.00246368	0.00502895	0.0112009	0.020065		0.0013523	0.00696495	0.0102673	0.0183768	0.0337498
3.1	0.000101595	0.00236208	0.00528294	0.0186427	0.0319855		0.00138654	0.0079787	0.0132364	0.0346059	0.0659		0.000914355	0.00287006	0.00579092	0.0120898	0.0216143		0.0014205	0.00710164	0.0102062	0.0180058	0.0331237
3.15	-6.34969e-05	0.00262877	0.00572742	0.0203571	0.0349868		0.00146086	0.00841776	0.013915	0.0356687	0.069903		0.000596871	0.00300975	0.0060576	0.0125851	0.0230494		0.00145833	0.00718487	0.0100602	0.0175784	0.0324756
3.2	3.80981e-05	0.00298435	0.00636239	0.0217032	0.0385003		0.00151731	0.00882664	0.0145788	0.0368161	0.0741174		0.000774662	0.00346693	0.00654018	0.0136264	0.0248019		0.00147921	0.00723521	0.0098685	0.017143	0.0318217
3.25	0.000126994	0.00360662	0.00703546	0.0237986	0.0421704		0.00155368	0.00920887	0.0152334	0.0380375	0.0785515		0.000685767	0.00388601	0.00708625	0.0146297	0.0260337		0.00148911	0.00725795	0.00965856	0.0167172	0.0311337
3.3	0.000330184	0.0040638	0.0081022	0.0256527	0.0460903		0.00158941	0.00956906	0.0158934	0.0393239	0.0831731		0.00101595	0.0040892	0.00761963	0.0153155	0.0278878		0.00148248	0.00727114	0.00945609	0.0163031	0.0304429
3.35	0.000355583	0.00431779	0.00868638	0.0275831	0.0500186		0.00163171	0.00991321	0.0165694	0.0406681	0.0879596		0.00101595	0.00464797	0.00792441	0.016179	0.0292594		0.00146146	0.00727622	0.00927121	0.0159002	0.0297848
3.4	0.000533374	0.00490196	0.00967693	0.0293102	0.0546581		0.00168798	0.010243	0.0172596	0.042062	0.0929262		0.00126994	0.00482576	0.00853398	0.016814	0.0305547		0.00143104	0.00726829	0.00908744	0.015502	0.0291694
3.45	0.000711165	0.00535914	0.0104897	0.032104	0.0592468		0.00175359	0.0105624	0.0179439	0.0435437	0.0980205		0.00126994	0.00528294	0.00896576	0.0176521	0.0321548		0.00138893	0.00724922	0.00888274	0.0151034	0.0285878
3.5	0.000533374	0.00596871	0.0114294	0.0338311	0.0641065		0.00181844	0.0108679	0.0186094	0.0451401	0.10318		0.00152393	0.00556233	0.00939754	0.0185411	0.0335772		0.00133963	0.00723295	0.00866398	0.0147077	0.028048
3.55	0.000736564	0.00655288	0.0123692	0.0362186	0.0696095		0.00188664	0.0111689	0.0192724	0.0468746	0.108412		0.00106675	0.00599411	0.00960073	0.0190237	0.0350757		0.00130202	0.00723789	0.00844906	0.0143334	0.0275682
3.6	0.000838159	0.00718785	0.0131566	0.0386569	0.0753666		0.00195525	0.0114947	0.019938	0.0487291	0.113705		0.00167632	0.00655288	0.0104897	0.0201158	0.0364726		0.00128686	0.00726076	0.00825043	0.0139914	0.0271593
3.65	0.000876257	0.00786092	0.0141344	0.0410825	0.0810601		0.00201858	0.0118589	0.0206214	0.0506511	0.119023		0.00146043	0.00671797	0.0105278	0.0205857	0.0379838		0.00127697	0.00729328	0.00806192	0.0136743	0.0267884
3.7	0.000952454	0.0082165	0.0153282	0.0434446	0.0865039		0.0020686	0.0122492	0.0213253	0.0526219	0.124359		0.00143503	0.00704816	0.0111628	0.0212715	0.0393808		0.00126145	0.00732863	0.00787208	0.0133797	0.0264034
3.75	0.00100325	0.00892766	0.0161409	0.0457559	0.0926928		0.00210467	0.012651	0.0220437	0.0546584	0.129695		0.00151123	0.00730214	0.0111882	0.0217794	0.0402189		0.00123536	0.00735543	0.00768422	0.0131118	0.0260094
3.8	0.00116834	0.00947374	0.0173982	0.049045	0.0994869		0.00214344	0.013068	0.0227857	0.0567488	0.135035		0.00160012	0.00782282	0.0118612	0.0227827	0.0418826		0.00120115	0.00736771	0.00749945	0.0128676	0.0256461
3.85	0.00139693	0.0101849	0.0187189	0.0517881	0.105904		0.0021959	0.0135031	0.0235673	0.0588859	0.140402		0.00190491	0.0081022	0.012166	0.0234177	0.0430001		0.00117001	0.00736479	0.00732017	0.0126579	0.025343
3.9	0.00154932	0.0107183	0.019684	0.0545819	0.112525		0.00226612	0.0139487	0.0243911	0.061078	0.145815		0.00160012	0.00850858	0.0125216	0.0239002	0.0440922		0.00113023	0.00735045	0.00715425	0.0124823	0.0251023
3.95	0.00154932	0.0114548	0.0211064	0.0576806	0.120314		0.002355	0.0143997	0.025261	0.0633451	0.151283		0.00180331	0.00901656	0.0130296	0.0244336	0.0455654		0.00108829	0.0073291	0.0069981	0.0123396	0.0249343
4	0.00147313	0.012293	0.0225033	0.0608554	0.127807		0.0024659	0.0148612	0.0261742	0.0656934	0.156806		0.00187951	0.00934674	0.0133851	0.0251448	0.0467083		0.00105929	0.00731211	0.00685851	0.0122102	0.0248269
4.05	0.00179061	0.0129407	0.0233796	0.063662	0.136116		0.00257373	0.0153361	0.0271247	0.0681238	0.162358		0.00184141	0.00953723	0.0135756	0.0255893	0.047991		0.00103412	0.00729485	0.00672696	0.0120778	0.0247523
4.1	0.0021335	0.0136899	0.0249924	0.0674845	0.143342		0.00266315	0.0158226	0.0281152	0.0705956	0.167918		0.00180331	0.0100833	0.0140201	0.0261607	0.049426		0.00100639	0.00728952	0.00660484	0.0119563	0.0247137
4.15	0.0020319	0.0145281	0.0262877	0.0710149	0.152409		0.00273304	0.0163352	0.0291549	0.0730799	0.173497		0.0021335	0.0102357	0.0141725	0.0269481	0.0504673		0.000981009	0.00731088	0.00650904	0.0118655	0.0247035
4.2	0.0021462	0.015252	0.0276466	0.0746851	0.161346		0.00278682	0.0168861	0.0302592	0.0756085	0.179033		0.0020954	0.0106802	0.014363	0.027418	0.0514198		0.000967645	0.0073548	0.00644007	0.0117955	0.0247264
4.25	0.00228589	0.0162044	0.0290054	0.0790917	0.169291		0.00283294	0.0174688	0.0314242	0.0781594	0.184465		0.00223509	0.0111755	0.0148583	0.0279894	0.0527786		0.000961755	0.00741314	0.00638881	0.0117215	0.0247741
4.3	0.00238748	0.0170172	0.0309357	0.0825206	0.178731		0.00287601	0.0180732	0.0326353	0.0806849	0.189728		0.00226049	0.0115564	0.0154678	0.0287006	0.054201		0.00095273	0.00746203	0.00635057	0.0116205	0.0248152
4.35	0.00264147	0.0181093	0.0327136	0.086559	0.188984		0.00291613	0.0186839	0.0338826	0.0831929	0.194806		0.00238748	0.0121152	0.0155948	0.0294626	0.0555979		0.000929599	0.0074874	0.00632018	0.0114962	0.0248238
4.4	0.00271767	0.0191761	0.0339327	0.0902418	0.198119		0.0029486	0.0192923	0.0351828	0.0857172	0.199729		0.00220969	0.0121406	0.0158234	0.0297165	0.0566392		0.00088504	0.00747623	0.00628334	0.0113522	0.0247803
4.45	0.00285736	0.0198745	0.0361297	0.0944199	0.207918		0.00299022	0.0198993	0.0365606	0.0882827	0.204524		0.0021208	0.0124835	0.0160901	0.0304404	0.0575917		0.000818381	0.00744312	0.00623631	0.0111953	0.0246997
4.5	0.00307325	0.0207508	0.0376664	0.0994869	0.218929		0.00305187	0.0205046	0.0380123	0.0908778	0.209232		0.00241288	0.0129026	0.0163314	0.0310881	0.0589505		0.000758242	0.00740846	0.00618644	0.0110513	0.0246011
4.55	0.00325104	0.0219699	0.0395205	0.104237	0.228826		0.00312039	0.0211154	0.0395229	0.0934934	0.213865		0.00238748	0.0131566	0.016814	0.0316469	0.0606522		0.000698783	0.00736008	0.00612122	0.0109095	0.0244946
4.6	0.00354313	0.023024	0.0417429	0.108313	0.240082		0.00319545	0.0217408	0.0410955	0.0961039	0.218389		0.00234939	0.0136264	0.0171061	0.0321167	0.0619603		0.000623221	0.00729517	0.00603998	0.0107406	0.0243658
4.65	0.00353043	0.023951	0.0437113	0.113558	0.250982		0.00328598	0.022398	0.042722	0.098767	0.222888		0.00246368	0.0140455	0.0173728	0.0328914	0.0630397		0.000541973	0.00722644	0.00594351	0.0105474	0.0242204
4.7	0.00369552	0.0250051	0.0456797	0.118371	0.26206		0.00339501	0.0230884	0.0443872	0.10156	0.227407		0.00219699	0.0143884	0.0178172	0.0328787	0.0639668		0.000470497	0.00716503	0.00584633	0.0103548	0.0240812
4.75	0.00383521	0.0262877	0.0480037	0.123667	0.273198		0.00352881	0.0238157	0.0460847	0.104476	0.231913		0.00256527	0.0148075	0.0178299	0.0336788	0.0652494		0.000431567	0.00710888	0.00574889	0.0101881	0.0239544
4.8	0.0041781	0.027545	0.0502768	0.128403	0.284911		0.00367797	0.0245701	0.0478062	0.107479	0.23632		0.00283196	0.0154297	0.0184014	0.0340724	0.0664051		0.000414003	0.00704939	0.00565278	0.0100424	0.0238125
4.85	0.00398761	0.0288276	0.052931	0.13408	0.296581		0.00383303	0.0253612	0.0495592	0.110584	0.24059		0.00261607	0.015544	0.0185919	0.0349233	0.0675353		0.000413581	0.00698555	0.00555932	0.00990794	0.0236681
4.9	0.00445748	0.0299578	0.0553312	0.139198	0.308675		0.0040017	0.026222	0.0513848	0.113748	0.244756		0.00265417	0.0160901	0.019011	0.0352662	0.0691989		0.000423167	0.00692391	0.00547984	0.00979785	0.0235537
4.95	0.00469877	0.0314945	0.057833	0.144976	0.321176		0.00421397	0.0271721	0.0532849	0.117006	0.248959		0.00289546	0.0164076	0.0193793	0.0356853	0.0700244		0.000441359	0.00686928	0.00542702	0.00973487	0.0234984
5	0.00474957	0.032866	0.0603729	0.151808	0.332394		0.00448831	0.0282082	0.0552677	0.12035	0.253257		0.00261607	0.016433	0.0192777	0.0359392	0.0712181		0.000461808	0.00681666	0.00540186	0.00972232	0.0235408
5.05	0.00507975	0.0341105	0.0630651	0.156355	0.345948		0.00480252	0.0293144	0.057316	0.123704	0.257598		0.00253988	0.0168394	0.019684	0.0363964	0.0723611		0.000482294	0.00675326	0.00538939	0.00974367	0.0236664
5.1	0.00513055	0.0355075	0.0657828	0.162831	0.358216		0.00514126	0.0304651	0.0594312	0.127007	0.261882		0.00246368	0.0171188	0.0198618	0.0370822	0.0732246		0.000506067	0.00669867	0.00538429	0.00978828	0.0238464
5.15	0.00548613	0.037006	0.0690846	0.169664	0.372261		0.00549633	0.0316543	0.0615911	0.130291	0.266003		0.00264147	0.0175251	0.0202174	0.0378442	0.0746978		0.000538273	0.00666558	0.00538725	0.00983984	0.0240698
5.2	0.00585441	0.0386188	0.0724246	0.176382	0.385617		0.00586509	0.0328867	0.0638247	0.13359	0.270093		0.00270497	0.0177664	0.0203063	0.0380854	0.0758788		0.000586775	0.00667963	0.00541719	0.0099007	0.0243369
5.25	0.0062481	0.0402824	0.0754851	0.182388	0.398227		0.00624537	0.0341732	0.0661389	0.13696	0.274233		0.00281926	0.0183125	0.0207762	0.0387331	0.0773646		0.000655928	0.00675313	0.00547645	0.00997289	0.0246306
5.3	0.00638779	0.0418191	0.0785457	0.188929	0.412268		0.00663313	0.0355248	0.0685156	0.14037	0.278325		0.00280656	0.0184014	0.0208651	0.0391776	0.0782155		0.000747591	0.00686669	0.00556295	0.0100513	0.0249299
5.35	0.00656558	0.0438002	0.0818983	0.196777	0.426534		0.00703446	0.0369453	0.0709799	0.143773	0.282268		0.00257797	0.018757	0.0212715	0.0393554	0.0794092		0.000872344	0.00701368	0.00567045	0.010149	0.0252099
5.4	0.00728944	0.0456924	0.0857462	0.203698	0.440161		0.00746024	0.038431	0.073505	0.147145	0.285993		0.00274307	0.0194555	0.0216397	0.0398507	0.0805903		0.00103241	0.00718816	0.00579874	0.0102494	0.0254621
5.45	0.00759423	0.0474957	0.0892258	0.212359	0.456255		0.00792774	0.0399834	0.0760569	0.150488	0.289479		0.00317485	0.019811	0.0220207	0.0408666	0.082673		0.00122495	0.00737848	0.00595108	0.0103478	0.025713
5.5	0.00769582	0.049299	0.0927055	0.218734	0.468827		0.00844264	0.0415889	0.0786377	0.153802	0.292821		0.00294626	0.0198872	0.0221985	0.0410444	0.0832571		0.00143253	0.00757356	0.00612215	0.0104529	0.0259772
5.55	0.0082927	0.0515976	0.0968328	0.225909	0.483436		0.00898733	0.043231	0.0812532	0.157088	0.296186		0.00316215	0.0202047	0.0223636	0.0416921	0.0845906		0.00164588	0.00776054	0.00631014	0.0105699	0.026247
5.6	0.00862288	0.0536549	0.100998	0.234113	0.498006		0.00954654	0.0448979	0.0838859	0.160364	0.299584		0.00303515	0.0205349	0.0227446	0.0419715	0.0856065		0.00184973	0.0079276	0.00651363	0.0106813	0.0265176
5.65	0.00941024	0.0562456	0.105113	0.243155	0.513787		0.0101216	0.0465751	0.0865311	0.163646	0.302978		0.00354313	0.0211191	0.0229732	0.0426826	0.0880448		0.00205212	0.00807566	0.006716	0.0107834	0.0267827
5.7	0.00994361	0.0588108	0.110167	0.24986	0.529738		0.0107184	0.0482628	0.0891947	0.166825	0.306322		0.00323834	0.0218556	0.0236843	0.0436224	0.0894417		0.00227344	0.00820943	0.00690461	0.0108868	0.0270405
5.75	0.0103627	0.0607792	0.113786	0.259931	0.545955		0.011333	0.0499499	0.0918792	0.169857	0.309604		0.00355583	0.0219699	0.0239764	0.0440415	0.0898862		0.00253169	0.00833344	0.00707438	0.0110106	0.0272979
5.8	0.010731	0.0631032	0.11865	0.266268	0.559861		0.0119864	0.051642	0.0946166	0.172852	0.312826		0.00339073	0.0220842	0.0240145	0.0441557	0.0917022		0.00282691	0.00846955	0.00724294	0.0111645	0.0275553
5.85	0.0111374	0.0657447	0.12312	0.274827	0.57328		0.012695	0.0533667	0.0974148	0.175873	0.315952		0.00361932	0.0226684	0.0243701	0.0445621	0.092515		0.00315276	0.00861534	0.00742446	0.0113293	0.0278021
5.9	0.0120771	0.0684116	0.128657	0.284301	0.590966		0.0134638	0.0551264	0.100252	0.178983	0.318925		0.00420349	0.0234558	0.0249035	0.0456289	0.0941913		0.00348044	0.00874101	0.00759966	0.0114876	0.0280427
5.95	0.0126867	0.0714086	0.132823	0.294486	0.607229		0.0142971	0.0569187	0.103064	0.182138	0.321717		0.00382251	0.0234304	0.0250051	0.0459083	0.095512		0.00380839	0.00884063	0.00776095	0.0116273	0.0282559
6	0.0134994	0.0742279	0.138842	0.303325	0.625415		0.0151847	0.0587819	0.105832	0.185343	0.324325		0.0041781	0.0243447	0.0257162	0.046848	0.0970106		0.00414018	0.00892372	0.00792168	0.0117655	0.0284252
6.05	0.0141979	0.0770344	0.14363	0.312989	0.638415		0.016123	0.0607416	0.108608	0.188639	0.326837		0.00434319	0.024459	0.0259575	0.0472163	0.098217		0.00447786	0.00899753	0.0080982	0.0119284	0.0285961
6.1	0.0150869	0.0802093	0.149091	0.320913	0.653789		0.0171099	0.0628106	0.11142	0.192068	0.329353		0.00474957	0.0248654	0.0264909	0.0479021	0.0999949		0.00480822	0.00906404	0.0082793	0.0121143	0.0288087
6.15	0.0160266	0.0835111	0.154983	0.330946	0.671933		0.0181413	0.0649977	0.114274	0.195573	0.331818		0.00492736	0.0255766	0.0268211	0.0485624	0.101214		0.00511878	0.00911998	0.00846392	0.0123213	0.0290721
6.2	0.0168013	0.0864447	0.159949	0.340788	0.688361		0.0191981	0.0672942	0.117158	0.199088	0.334123		0.00481307	0.0258686	0.0274688	0.0485497	0.102674		0.00540761	0.0091574	0.00865994	0.012547	0.0293767
6.25	0.0178426	0.0897973	0.166121	0.351252	0.706208		0.0202654	0.0696681	0.120045	0.202605	0.336227		0.00547343	0.0265036	0.0277735	0.0498197	0.104376		0.00566395	0.00918486	0.00885665	0.0127619	0.0296988
6.3	0.0185284	0.0933277	0.172369	0.361361	0.723429		0.0213436	0.0720727	0.122921	0.206091	0.338221		0.00562583	0.0268338	0.0282561	0.0504292	0.105799		0.0058772	0.0092321	0.00904118	0.0129488	0.0300309
6.35	0.0195443	0.096909	0.178515	0.370733	0.741115		0.0224167	0.0744762	0.125799	0.20958	0.340311		0.0061592	0.0271894	0.0287641	0.0508102	0.107272		0.00606447	0.00931433	0.00922899	0.0131364	0.0303895
6.4	0.0207635	0.100592	0.184509	0.381553	0.755406		0.0234737	0.0768914	0.1287	0.213053	0.342455		0.00621	0.0277227	0.0290435	0.0515976	0.10905		0.00622757	0.00943369	0.00943345	0.0133347	0.0307661
6.45	0.0221096	0.104198	0.191164	0.392043	0.773803		0.0245213	0.0793498	0.131633	0.216474	0.344608		0.00669257	0.0282815	0.0294499	0.0521564	0.110167		0.00636869	0.00958541	0.00964884	0.0135559	0.0311586
6.5	0.0233669	0.108504	0.197856	0.401504	0.7909		0.0255758	0.0818518	0.134615	0.219946	0.346735		0.00706086	0.0287006	0.0298943	0.0531342	0.112034		0.0064822	0.00975396	0.00986982	0.0137948	0.0315524
6.55	0.0246114	0.112263	0.204384	0.414152	0.808256		0.0266601	0.0843847	0.13764	0.223522	0.348839		0.00746724	0.0293102	0.0305801	0.0536168	0.113482		0.0065736	0.00992442	0.0100937	0.0140506	0.0319594
6.6	0.0261607	0.116809	0.212054	0.427944	0.824859		0.027792	0.0869408	0.140722	0.227119	0.350855		0.00734024	0.0297927	0.0311135	0.0545565	0.11465		0.00665272	0.0101187	0.010351	0.0143358	0.0323909
6.65	0.027418	0.121038	0.21829	0.435551	0.842371		0.0289752	0.0894975	0.14388	0.230747	0.352818		0.00783552	0.030034	0.0314818	0.0548486	0.116466		0.00672124	0.0103343	0.010654	0.0146509	0.0327999
6.7	0.0289165	0.125381	0.225427	0.448352	0.859456		0.0302063	0.0920759	0.147107	0.234333	0.35482		0.0082419	0.0304658	0.0318627	0.0559408	0.118269		0.00677253	0.0105646	0.0109847	0.0149864	0.0331956
6.75	0.0304531	0.13055	0.232449	0.459692	0.877773		0.0314938	0.0946658	0.150375	0.237794	0.356882		0.00886417	0.0313421	0.0326628	0.0564614	0.119476		0.00679698	0.0108085	0.0113388	0.0153318	0.0335706
6.8	0.0319135	0.135566	0.240818	0.47243	0.896437		0.0328396	0.0972143	0.153714	0.241161	0.359114		0.00890227	0.0318627	0.0333613	0.0574393	0.121444		0.00678505	0.0110534	0.0117018	0.0156918	0.0339202
6.85	0.0336407	0.139757	0.248844	0.484342	0.915477		0.0342493	0.0996927	0.157063	0.244418	0.361511		0.00918165	0.0322437	0.0338946	0.0581759	0.123705		0.00673066	0.0112759	0.0120558	0.0160563	0.0342407
6.9	0.0352154	0.144963	0.25555	0.497651	0.932867		0.0357062	0.102146	0.160429	0.247585	0.364484		0.00948644	0.0326755	0.034174	0.058633	0.125025		0.00665255	0.0114795	0.0124171	0.016442	0.034527
6.95	0.0370568	0.15003	0.263868	0.508077	0.948847		0.0372145	0.10464	0.163868	0.250746	0.366985		0.00995631	0.0331962	0.0350757	0.0595347	0.126537		0.00656749	0.0116509	0.0127998	0.0168574	0.0348061
7	0.038822	0.155021	0.271957	0.520789	0.96735		0.0388008	0.107197	0.167404	0.253952	0.369698		0.0104262	0.034174	0.035825	0.0605379	0.128759		0.00648793	0.011784	0.0131867	0.0173037	0.0350746
7.05	0.0405364	0.160038	0.279869	0.533704	0.987157		0.0404809	0.109844	0.171051	0.257281	0.372254		0.0104389	0.0346947	0.035863	0.061084	0.129864		0.0064133	0.0119015	0.0135632	0.0177636	0.0352996
7.1	0.0426699	0.165829	0.288962	0.546023	1.0082		0.0422266	0.112591	0.174736	0.260722	0.374513		0.0108707	0.0353805	0.0368028	0.062227	0.132201		0.0063228	0.0119995	0.0139323	0.0182146	0.0354662
7.15	0.0447653	0.171988	0.298601	0.56003	1.02655		0.0440299	0.115444	0.178428	0.264308	0.376516		0.0114675	0.0357234	0.0379077	0.063535	0.134017		0.00621435	0.0120692	0.0142859	0.0186629	0.0355631
7.2	0.047229	0.178007	0.307185	0.573314	1.04209		0.045876	0.118416	0.182126	0.268011	0.378526		0.0116961	0.0366631	0.0383902	0.0642208	0.135947		0.00608634	0.0120965	0.0146075	0.0191047	0.0355754
7.25	0.0492228	0.18343	0.315326	0.586178	1.06195		0.0477468	0.121497	0.185841	0.271748	0.38051		0.0119628	0.0370568	0.0390887	0.0651732	0.137433		0.00596081	0.0120867	0.014915	0.0195447	0.0355196
7.3	0.0517373	0.188941	0.325358	0.600935	1.08033		0.0496329	0.124642	0.189537	0.275451	0.382332		0.0121914	0.037641	0.0396729	0.0659352	0.138855		0.00584572	0.0120523	0.0152114	0.0199693	0.0354784
7.35	0.0541375	0.195075	0.334387	0.612758	1.0984		0.0515175	0.127791	0.193176	0.278699	0.384014		0.0125851	0.0379838	0.0405745	0.0669384	0.14062		0.0057614	0.0120022	0.0154723	0.0203654	0.035464
7.4	0.0568932	0.201946	0.344356	0.627197	1.11704		0.0533833	0.130891	0.196787	0.282452	0.385696		0.0125978	0.0392411	0.0417302	0.0681195	0.142868		0.00571213	0.0119477	0.015681	0.0207262	0.0354601
7.45	0.0598141	0.208524	0.354897	0.642512	1.1408		0.055228	0.133914	0.200344	0.286009	0.387551		0.0128772	0.0395205	0.0420603	0.069237	0.14396		0.00567788	0.0118952	0.0158433	0.0210352	0.0354422
7.5	0.0624683	0.215547	0.363748	0.656647	1.16044		0.0570584	0.136913	0.20391	0.289633	0.389529		0.0133978	0.0401427	0.0427842	0.0702911	0.146538		0.00564737	0.0118442	0.0159489	0.0212945	0.0353972
7.55	0.0653764	0.221274	0.373743	0.669232	1.1777		0.0588683	0.139925	0.207567	0.293397	0.391589		0.0132836	0.040384	0.0437367	0.0711673	0.148024		0.00563022	0.0117927	0.0160014	0.0215116	0.0353515
7.6	0.0678528	0.228195	0.385388	0.685449	1.19896		0.0606389	0.14287	0.211311	0.29745	0.393746		0.0138042	0.0409301	0.0443843	0.072323	0.149561		0.00565126	0.0117364	0.015996	0.021692	0.0353005
7.65	0.0713578	0.23612	0.394379	0.698961	1.21616		0.0623601	0.146016	0.215056	0.301798	0.396098		0.0143122	0.0417683	0.0454257	0.0732881	0.151567		0.00571377	0.0116838	0.0159416	0.0218327	0.0352047
7.7	0.0743168	0.244285	0.406507	0.716321	1.23881		0.0640393	0.149009	0.218767	0.306428	0.398661		0.0144519	0.0426953	0.0463527	0.074774	0.153307		0.00579275	0.011639	0.0158631	0.021934	0.0350764
7.75	0.0775424	0.251473	0.418394	0.732703	1.25742		0.065707	0.151899	0.222459	0.31133	0.401374		0.0145789	0.0428731	0.0471655	0.0759169	0.155618		0.00586963	0.0115966	0.0157588	0.0220226	0.0349572
7.8	0.0807554	0.258775	0.427626	0.746685	1.27339		0.0673895	0.154737	0.226191	0.316397	0.404295		0.0149472	0.0436732	0.04761	0.0768947	0.156469		0.00593853	0.0115583	0.0156288	0.0221056	0.0348498
7.85	0.0840699	0.266611	0.439627	0.762141	1.29416		0.0691061	0.157558	0.230023	0.321591	0.407401		0.0153155	0.044397	0.048664	0.0777964	0.158437		0.00599599	0.0115108	0.0154998	0.0221671	0.0347322
7.9	0.0871685	0.27418	0.450599	0.776085	1.31662		0.0708613	0.160359	0.233884	0.326824	0.410507		0.0157472	0.0444224	0.0494006	0.0790663	0.160292		0.00602699	0.0114568	0.0153614	0.0222046	0.0346064
7.95	0.0914736	0.282371	0.4626	0.793902	1.33733		0.0726595	0.163122	0.237667	0.332062	0.413497		0.0157853	0.0451717	0.050353	0.0800442	0.161981		0.00602322	0.0114061	0.0151862	0.0222148	0.0344804
8	0.0949533	0.290752	0.474512	0.8097	1.36038		0.074509	0.165868	0.241416	0.337213	0.416416		0.0162933	0.0458067	0.0507848	0.0811871	0.163835		0.00600431	0.0113253	0.0149994	0.0222092	0.0343973

## Sheet: S9
	S9a						S9c						S9b						S9d
	deGFP mean	deGFP mean	deGFP mean	deGFP mean	deGFP mean		deGFP slope	deGFP slope	deGFP slope	deGFP slope	deGFP slope		deGFP mean	deGFP mean	deGFP mean	deGFP mean	deGFP mean		deGFP slope	deGFP slope	deGFP slope	deGFP slope	deGFP slope
time (hours)	0.1 nM	0.2 nM	0.3 nM	0.5nM	0.7 nM		0.1 nM	0.2 nM	0.3 nM	0.5nM	0.7 nM		0.1 nM	0.2 nM	0.3 nM	0.5nM	0.7 nM		0.1 nM	0.2 nM	0.3 nM	0.5nM	0.7 nM
0	0.00295773	0.00116831	0.00226178	0.00104951	0.00182315		0.00224031	0.00120636	0.00356442	0.00522468	0.0522891		0.00172988	0.00105762	0.00106191	0.000104629	-0.000286912		-0.0022587	-0.00324545	-0.00425009	0.00116044	0.00321002
0.05	0.00144277	0.000568285	0.00174254	0.000252925	0.000883498		0.00273905	0.00287354	0.00705569	0.0104999	0.0614257		0.000951122	0.000597951	0.000717105	-0.000244462	-0.000401986		-0.00174057	-0.00230888	-0.0028553	0.00331243	0.00637257
0.1	0.000259832	-0.000121124	0.00102347	0.000319184	0.0011132		0.00323484	0.00453417	0.0105314	0.0157543	0.0705298		0.00118074	0.000546849	0.0003767	-3.1758e-05	-9.56255e-05		-0.00122411	-0.00137387	-0.00146205	0.00546662	0.00953446
0.15	0.000608689	0.000293753	0.00132979	0.000176283	0.000699618		0.00372744	0.00618761	0.0139896	0.0209853	0.0795976		0.00115964	0.000597951	0.000427801	8.3211e-05	-0.000542348		-0.000710397	-0.000441359	-7.1216e-05	0.0076208	0.0126927
0.2	0.00115323	0.000453246	0.00122762	0.00100326	0.000990624		0.00421662	0.00783329	0.017429	0.0261908	0.0886259		0.000814875	0.000325633	0.00072551	0.000840373	0.000163819		-0.000200293	0.000487639	0.00131594	0.0097717	0.0158439
0.25	0.000966057	0.00070214	0.00098084	0.000206923	0.000980453		0.00470216	0.00947075	0.0208483	0.0313689	0.0976117		0.000985131	0.000831897	0.000661748	5.33522e-05	0.000100057		0.000305885	0.00141224	0.0026978	0.011916	0.0189837
0.3	0.00093199	0.000478796	0.000882964	0.000559194	0.00173616		0.00518392	0.0110996	0.0242466	0.0365184	0.106553		0.000887254	0.000648946	0.000866047	0.000683025	0.000674444		0.000807731	0.00233108	0.00407258	0.0140508	0.0221085
0.35	0.000800104	0.000989351	0.000991496	0.000551555	0.00195076		0.00566186	0.0127196	0.0276235	0.0416383	0.115447		0.00076177	0.00055325	0.00105107	0.000446968	0.00131488		0.00130497	0.00324297	0.00543827	0.0161727	0.0252138
0.4	0.000783082	0.000497946	0.00109788	0.00106724	0.00300268		0.00613598	0.0143306	0.0309784	0.0467282	0.124292		0.000395832	0.000395832	0.000778792	0.000897946	0.00173178		0.00179783	0.00414708	0.00679285	0.0182788	0.0282954
0.45	0.00115325	0.00100208	0.0015042	0.00180504	0.00504517		0.00660634	0.0159325	0.0343114	0.0517877	0.133086		0.00135096	0.00068299	0.00135525	0.00171272	0.00238498		0.00228713	0.00504322	0.00813511	0.0203665	0.0313501
0.5	0.00165106	0.00115537	0.0022169	0.00261437	0.00750147		0.00707302	0.0175255	0.0376226	0.0568171	0.141828		0.00116597	0.00104682	0.00151914	0.00216591	0.00331479		0.00277333	0.00593168	0.00946429	0.0224342	0.0343774
0.55	0.00136176	0.00176805	0.00257866	0.00339564	0.0106265		0.00753609	0.0191096	0.0409122	0.0618166	0.150517		0.00127654	0.00125105	0.00169787	0.00252766	0.00431902		0.00325734	0.00681348	0.0107814	0.0244825	0.0373822
0.6	0.00143412	0.00227868	0.00361475	0.00528736	0.0144768		0.00799569	0.020685	0.0441809	0.0667869	0.159153		0.00117663	0.00109155	0.00205312	0.0034191	0.00617202		0.00374124	0.00769182	0.0120912	0.0265185	0.0403776
0.65	0.00169586	0.00275422	0.00554325	0.00722379	0.0193713		0.00845202	0.0222522	0.0474292	0.0717291	0.167737		0.00160737	0.00199033	0.0025818	0.00513908	0.00827925		0.00422954	0.00857466	0.0134056	0.0285599	0.0433931
0.7	0.00221279	0.0038233	0.00723347	0.0102885	0.0255321		0.00890533	0.0238114	0.0506583	0.0766445	0.176271		0.00160418	0.00268919	0.00348061	0.00625928	0.0108078		0.00473044	0.00947643	0.0147501	0.0306451	0.0464886
0.75	0.002466	0.00500081	0.00902164	0.0125722	0.0319738		0.00935589	0.0253633	0.0538693	0.0815347	0.184757		0.00212862	0.0030051	0.00444329	0.00833246	0.0132385		0.00525897	0.0104255	0.0161773	0.0328555	0.0497827
0.8	0.00271923	0.00599973	0.0113204	0.0163621	0.040075		0.00980406	0.0269086	0.0570637	0.0864017	0.193198		0.00184889	0.00313813	0.0052655	0.00940585	0.0158947		0.00583724	0.0114778	0.0177799	0.0353341	0.053449
0.85	0.00356807	0.00711351	0.0139511	0.0208514	0.0482884		0.0102503	0.0284481	0.0602434	0.0912482	0.201596		0.00287533	0.00376469	0.00613036	0.0121045	0.0191338		0.0064622	0.0126775	0.019578	0.0380763	0.0573349
0.9	0.00420868	0.0084188	0.0171412	0.0251186	0.0576968		0.010695	0.029983	0.063411	0.0960775	0.209956		0.00325718	0.004606	0.00779288	0.0145458	0.0227793		0.00713984	0.0140073	0.021679	0.0415564	0.0624027
0.95	0.00467664	0.0101868	0.0202388	0.0299334	0.0677612		0.0111389	0.0315146	0.0665692	0.100893	0.218283		0.00328275	0.0056825	0.00839705	0.0170307	0.0260897		0.00744709	0.0146416	0.0226886	0.0431128	0.064462
1	0.00542981	0.0119994	0.023913	0.0353532	0.0789644		0.0115825	0.0330447	0.0697218	0.105701	0.226582		0.0037274	0.00609736	0.00948846	0.0193773	0.0300658		0.00771533	0.0151288	0.0234308	0.0443196	0.0660995
1.05	0.00615103	0.0138728	0.0282328	0.0422983	0.0912015		0.0120268	0.0345754	0.0728731	0.110506	0.234859		0.00417948	0.0072472	0.0110766	0.0216505	0.0338666		0.00792354	0.0154823	0.0239049	0.0452076	0.0673061
1.1	0.00725102	0.0161417	0.0322484	0.0478063	0.104342		0.0124725	0.0361091	0.0760286	0.115317	0.243124		0.0043231	0.00811837	0.0121222	0.0246533	0.0372312		0.00806756	0.015715	0.0241135	0.0457595	0.0680281
1.15	0.00760853	0.018133	0.0366778	0.0545868	0.116812		0.0129208	0.037649	0.0791949	0.120141	0.251386		0.00493153	0.00840342	0.0132923	0.0267936	0.0411032		0.00816449	0.0158393	0.0240607	0.0459817	0.0682163
1.2	0.00807449	0.0200384	0.0417848	0.0619352	0.130177		0.0133729	0.0391987	0.0823802	0.124991	0.259657		0.00509005	0.00948514	0.0150718	0.0292582	0.0448911		0.0082367	0.0158797	0.0237768	0.0458381	0.0677956
1.25	0.0087893	0.0228084	0.04601	0.0698134	0.144526		0.0138305	0.0407629	0.0855943	0.129879	0.267955		0.00586863	0.0106169	0.0156845	0.0321558	0.0482098		0.00826723	0.0158359	0.0233356	0.0453237	0.0667551
1.3	0.00999562	0.0244327	0.0513681	0.0769118	0.159694		0.0142955	0.0423474	0.0888499	0.134824	0.276299		0.00629515	0.0115157	0.0173364	0.0343694	0.0516915		0.00823037	0.0157053	0.0227973	0.0446683	0.0652904
1.35	0.010885	0.027273	0.056004	0.084772	0.175503		0.0147703	0.0439594	0.0921631	0.139847	0.284713		0.00710144	0.0118242	0.0182277	0.036499	0.0547869		0.00816165	0.0154897	0.022203	0.0440928	0.0636745
1.4	0.0117766	0.0295102	0.0615024	0.0925445	0.190686		0.0152578	0.0456084	0.0955542	0.144975	0.293232		0.00686857	0.0123189	0.0192457	0.0388913	0.0579792		0.00808697	0.0152092	0.0215905	0.0429044	0.0613714
1.45	0.0123637	0.0327844	0.0670593	0.100806	0.206285		0.0157615	0.047306	0.099049	0.150245	0.301898		0.00728976	0.013557	0.0202498	0.040942	0.0613831		0.0080204	0.0148945	0.0209889	0.0413564	0.0589014
1.5	0.0129828	0.0344917	0.07226	0.108609	0.222653		0.0162855	0.0490658	0.102679	0.1557	0.310762		0.00789926	0.0136134	0.0213614	0.0431473	0.0638988		0.00794613	0.0145484	0.0203947	0.0397488	0.056362
1.55	0.0138467	0.0374086	0.0783851	0.117531	0.239892		0.0168332	0.0509006	0.106475	0.161385	0.319887		0.00783336	0.0146749	0.0226315	0.0447152	0.0664369		0.00788286	0.0141952	0.0197895	0.0383116	0.0539686
1.6	0.0151254	0.0402776	0.084341	0.12675	0.257659		0.0174045	0.0528111	0.110448	0.167325	0.329323		0.00861937	0.0153461	0.0231027	0.0467692	0.0695164		0.00782345	0.0138722	0.0191964	0.036814	0.0515361
1.65	0.0155021	0.0427125	0.0892374	0.135133	0.274574		0.0179852	0.0547552	0.114532	0.17344	0.339043		0.0091119	0.0163619	0.0241908	0.0485467	0.0721405		0.00775879	0.013582	0.0186361	0.0353469	0.0491835
1.7	0.0170018	0.0449753	0.095036	0.143914	0.294061		0.0185278	0.0565871	0.118455	0.179383	0.348781		0.00923421	0.0167437	0.0250578	0.0504561	0.0747946		0.00766249	0.013275	0.018068	0.0338692	0.0468842
1.75	0.0177168	0.048358	0.102023	0.15316	0.310851		0.0189422	0.058054	0.121707	0.184469	0.357919		0.00968096	0.0176032	0.0257385	0.0515837	0.0762625		0.00757261	0.0129485	0.0175053	0.0324136	0.0446743
1.8	0.0183658	0.0520185	0.108187	0.162324	0.32874		0.018777	0.0579572	0.121832	0.185357	0.363909		0.0101905	0.0183084	0.026648	0.0533527	0.0789123		0.00752044	0.0126171	0.0169847	0.0310405	0.0425867
1.85	0.0193552	0.0542875	0.11393	0.171446	0.348162		0.0189315	0.0587727	0.123439	0.188183	0.370073		0.0103	0.0190008	0.0277362	0.0550662	0.0809707		0.00748659	0.0123061	0.0165058	0.0297642	0.0406097
1.9	0.0201744	0.0578075	0.121031	0.181192	0.368579		0.0190577	0.0595218	0.124881	0.190756	0.375985		0.0109627	0.019455	0.0288412	0.0566693	0.082544		0.0074552	0.0120087	0.0160701	0.028598	0.0388301
1.95	0.0211084	0.0607467	0.1269	0.191165	0.386724		0.0191644	0.0602123	0.126165	0.193081	0.381685		0.0112403	0.0197071	0.0294167	0.0580786	0.0852978		0.00740741	0.011723	0.0156723	0.0275679	0.037134
2	0.0222253	0.0630222	0.1324	0.200089	0.406513		0.0192559	0.0608535	0.127301	0.19518	0.38729		0.0117839	0.0209527	0.0303177	0.0593457	0.0865649		0.00732989	0.0114501	0.0152931	0.0265538	0.0355039
2.05	0.0237891	0.0664721	0.13912	0.209714	0.426032		0.0193358	0.0614567	0.128317	0.197093	0.392962		0.0117467	0.0208219	0.0312335	0.0603253	0.0885104		0.00721551	0.0111545	0.0149109	0.0255379	0.0339621
2.1	0.0246082	0.0695963	0.145365	0.218015	0.447123		0.0194081	0.0620372	0.129244	0.198869	0.398588		0.0122136	0.0219568	0.0318365	0.0619922	0.0903261		0.0070596	0.0108515	0.0145278	0.0245164	0.032486
2.15	0.0249763	0.0716292	0.152338	0.229012	0.466687		0.0194764	0.06261	0.130123	0.20057	0.402169		0.0129487	0.0221983	0.032261	0.0629102	0.0912485		0.00687843	0.0105405	0.014136	0.0235205	0.0310666
2.2	0.0263444	0.0754492	0.158581	0.239306	0.486354		0.019547	0.0631894	0.130993	0.202256	0.405168		0.0129837	0.0227438	0.0333768	0.0643706	0.0933344		0.00669033	0.0102259	0.0137387	0.0225685	0.0297304
2.25	0.0274742	0.0783885	0.165003	0.250591	0.507435		0.0196265	0.0637945	0.131888	0.203966	0.407626		0.0134997	0.0235576	0.0341268	0.0659715	0.0950247		0.00651052	0.00992764	0.0133233	0.021669	0.0284782
2.3	0.0285634	0.0819308	0.171437	0.260098	0.526925		0.0197205	0.0644346	0.132826	0.205728	0.40968		0.0133507	0.0236172	0.0338928	0.0662353	0.0965735		0.00632656	0.0096722	0.012886	0.0208094	0.0273301
2.35	0.0298358	0.0850521	0.178315	0.269827	0.547197		0.0198322	0.0651177	0.133817	0.207559	0.41152		0.0145612	0.0238108	0.0349159	0.0674885	0.0974778		0.00615332	0.00946142	0.0124287	0.0199929	0.0263059
2.4	0.0305506	0.0881476	0.184591	0.280289	0.567408		0.0199619	0.0658493	0.134871	0.209473	0.413308		0.0139315	0.0248107	0.0358648	0.0691222	0.0996732		0.00599826	0.00925754	0.0119932	0.0192431	0.0253535
2.45	0.0311187	0.0908508	0.191396	0.289879	0.587355		0.0201088	0.0666358	0.135994	0.211478	0.415143		0.0146516	0.0252584	0.0362572	0.0692084	0.100062		0.00583986	0.00907201	0.0116123	0.0185791	0.0244087
2.5	0.0316698	0.0954749	0.197852	0.301225	0.608921		0.0202717	0.0674809	0.137181	0.213574	0.417055		0.0148739	0.0250424	0.0361094	0.0705114	0.101326		0.00568126	0.00893022	0.0112834	0.0179882	0.0234899
2.55	0.0330486	0.0982513	0.205579	0.310599	0.630816		0.0204507	0.0683875	0.138435	0.215762	0.419029		0.0155164	0.0266124	0.0381388	0.0716644	0.103283		0.00553171	0.00884989	0.0109985	0.0174686	0.0226538
2.6	0.0342442	0.101634	0.211712	0.321411	0.651547		0.0206449	0.0693544	0.139758	0.218038	0.421039		0.0155781	0.0266188	0.0381197	0.0725558	0.103554		0.00537833	0.00878189	0.0107133	0.0169758	0.0219285
2.65	0.0354506	0.105697	0.218675	0.333293	0.672256		0.0208553	0.0703816	0.141161	0.220398	0.423051		0.0152728	0.0274751	0.0383931	0.0729271	0.104312		0.00522543	0.00871128	0.0104097	0.0164832	0.0213007
2.7	0.0366207	0.108843	0.224996	0.342655	0.693814		0.0210844	0.0714683	0.142643	0.222839	0.425039		0.0159769	0.0273666	0.0392121	0.0738567	0.106123		0.00509291	0.00862841	0.0101187	0.0160249	0.0207655
2.75	0.0371803	0.111598	0.231826	0.35372	0.714349		0.0213312	0.0726169	0.144199	0.225361	0.426994		0.0162248	0.0276995	0.0393706	0.0738067	0.106634		0.00497885	0.00851646	0.00987139	0.0156115	0.0203029
2.8	0.0385909	0.115954	0.239516	0.365541	0.735194		0.0215971	0.0738237	0.145829	0.227967	0.428928		0.0166896	0.0285175	0.0402183	0.0759394	0.107861		0.00489454	0.00835376	0.00966758	0.0152452	0.0199038
2.85	0.0392612	0.119601	0.245929	0.377092	0.754815		0.021887	0.0750827	0.147538	0.230665	0.43084		0.016546	0.0282888	0.0404874	0.0758768	0.109223		0.00484214	0.00816295	0.00950385	0.0149399	0.0196068
2.9	0.0409803	0.122927	0.253495	0.390152	0.779105		0.022204	0.0763951	0.149334	0.23346	0.432741		0.0169502	0.0290886	0.0411426	0.0771956	0.109185		0.0048112	0.00796292	0.00936571	0.0146696	0.0193768
2.95	0.0417101	0.12653	0.261874	0.401095	0.800538		0.022544	0.0777616	0.151223	0.236351	0.434636		0.017181	0.028894	0.0415224	0.0779328	0.111335		0.00477792	0.00775396	0.00924002	0.0144285	0.0191824
3	0.0425355	0.130174	0.269277	0.412348	0.819574		0.0229054	0.0791848	0.153203	0.23934	0.436531		0.0174959	0.0298981	0.0417436	0.0785625	0.112173		0.00475303	0.00757765	0.00911486	0.0142354	0.0190041
3.05	0.0438972	0.133946	0.277966	0.424464	0.84344		0.0232886	0.0806673	0.155272	0.242431	0.438442		0.0177554	0.0307958	0.0423265	0.0793963	0.112769		0.00476414	0.00743539	0.0089938	0.0140697	0.018838
3.1	0.0445504	0.138628	0.282741	0.437705	0.863469		0.0236997	0.082215	0.15743	0.245622	0.440375		0.0180373	0.0308053	0.0429444	0.0796187	0.113914		0.00480306	0.00731203	0.00891202	0.0139265	0.0186947
3.15	0.0467141	0.143654	0.292442	0.447946	0.887369		0.0241437	0.0838339	0.15967	0.248902	0.442354		0.0183766	0.0307149	0.0432668	0.0808729	0.114607		0.00485352	0.00720606	0.00887463	0.0138028	0.0185861
3.2	0.0467887	0.146753	0.299629	0.459716	0.909471		0.0246194	0.0855253	0.161996	0.252264	0.444396		0.0182841	0.031533	0.0439912	0.0815631	0.115365		0.00490118	0.00709596	0.00885617	0.0136978	0.0184913
3.25	0.0491395	0.14982	0.307619	0.475547	0.932768		0.0251277	0.087287	0.164408	0.25571	0.446501		0.0183001	0.0323401	0.0440241	0.082413	0.116245		0.00494876	0.00697912	0.00885198	0.0136008	0.0184173
3.3	0.0499353	0.1552	0.317284	0.486017	0.953192		0.0256711	0.089117	0.166913	0.259247	0.448683		0.0187701	0.032355	0.0444772	0.0818705	0.118191		0.00497497	0.00686632	0.00884966	0.0135003	0.0183717
3.35	0.051146	0.159818	0.324763	0.497391	0.975891		0.0262538	0.0910192	0.169517	0.262884	0.450971		0.0191052	0.0324518	0.0449527	0.0835031	0.118718		0.00498946	0.0067609	0.00881941	0.0133755	0.0182624
3.4	0.0521523	0.164047	0.332834	0.510236	0.999566		0.0268806	0.092996	0.172219	0.266627	0.453385		0.0192275	0.0320892	0.0452366	0.0834553	0.119223		0.00498709	0.00664125	0.00874822	0.013241	0.0180672
3.45	0.0536756	0.168623	0.341837	0.525854	1.02006		0.027554	0.0950426	0.17501	0.270479	0.455932		0.0196658	0.0332805	0.0463471	0.0850679	0.120338		0.00499901	0.00652806	0.00869508	0.0131269	0.017852
3.5	0.0554776	0.173975	0.351349	0.539646	1.04421		0.0282761	0.0971569	0.177883	0.274443	0.458629		0.0199987	0.0332347	0.046965	0.0854221	0.120956		0.00501005	0.00644571	0.00865177	0.0130253	0.0176446
3.55	0.0560393	0.17776	0.361318	0.553727	1.06556		0.0290473	0.0993449	0.180844	0.278527	0.461487		0.0199859	0.0335751	0.0468757	0.0853838	0.12187		0.00498946	0.00642502	0.00861463	0.012908	0.0174681
3.6	0.0580435	0.183804	0.369388	0.568343	1.08994		0.0298671	0.101616	0.183896	0.282737	0.464513		0.0205412	0.0339728	0.0470139	0.086424	0.122881		0.00494878	0.00645684	0.00856773	0.0127545	0.0173645
3.65	0.0601711	0.188215	0.377272	0.581352	1.11314		0.0307366	0.103977	0.187041	0.287074	0.467705		0.0207497	0.0350026	0.0478563	0.0876706	0.123906		0.0048847	0.00653767	0.00848599	0.0125459	0.0173148
3.7	0.0603456	0.194508	0.387694	0.596258	1.13819		0.0316607	0.106434	0.19028	0.291532	0.471059		0.0206326	0.0343324	0.0478925	0.0874088	0.124142		0.00479974	0.00665322	0.00837541	0.0123293	0.0172897
3.75	0.0635242	0.199825	0.398066	0.609566	1.16336		0.032635	0.108983	0.193614	0.296107	0.474569		0.0211624	0.0350535	0.0484051	0.0890151	0.125579		0.00470059	0.00676696	0.00827479	0.0121485	0.0173128
3.8	0.0649941	0.206363	0.406845	0.625349	1.18323		0.0336534	0.111618	0.197044	0.300796	0.478235		0.0217973	0.0355312	0.0489976	0.089365	0.126984		0.00458868	0.0068702	0.00821372	0.0120213	0.0173864
3.85	0.0664282	0.211029	0.417042	0.640235	1.2091		0.0347151	0.114334	0.200567	0.305589	0.482051		0.0217314	0.0353037	0.0492508	0.0895245	0.127981		0.00444191	0.00692726	0.00818166	0.0119219	0.0174948
3.9	0.0684622	0.216786	0.426518	0.655379	1.23257		0.0358181	0.117113	0.204171	0.31048	0.486003		0.0216591	0.0356226	0.0500209	0.0905285	0.128598		0.00424814	0.00694646	0.008153	0.0118464	0.0176634
3.95	0.0698728	0.222904	0.436122	0.669686	1.25566		0.0369607	0.119941	0.207857	0.315478	0.490082		0.0220304	0.0365044	0.0498646	0.0908403	0.129144		0.00404184	0.00694876	0.00814708	0.011772	0.0179001
4	0.0717343	0.226641	0.446079	0.68769	1.28455		0.0381426	0.122813	0.211621	0.320583	0.494274		0.022376	0.0368414	0.0504314	0.0919645	0.129536		0.0038652	0.00691548	0.00820036	0.0116628	0.018181
4.05	0.0734854	0.234507	0.45796	0.703534	1.30489		0.0393679	0.125725	0.215461	0.325791	0.498567		0.0222835	0.0374	0.0513302	0.0918932	0.130397		0.00373721	0.0068399	0.00831098	0.0115594	0.0184569
4.1	0.0747001	0.240018	0.468909	0.719506	1.32875		0.0406449	0.128672	0.219373	0.331095	0.502941		0.0226334	0.0374308	0.0512461	0.0922345	0.131138		0.00365093	0.00677594	0.00846839	0.0115187	0.0187095
4.15	0.0768872	0.246962	0.479236	0.735844	1.35553		0.0419743	0.131646	0.223352	0.33649	0.507362		0.0229482	0.0378903	0.0519651	0.0932642	0.131666		0.00360104	0.00675074	0.00862073	0.0115624	0.0189642
4.2	0.0791998	0.252474	0.490228	0.750718	1.37768		0.043357	0.134645	0.227398	0.34197	0.511802		0.0225706	0.0378361	0.0524045	0.0935715	0.133824		0.00360729	0.00675909	0.00875377	0.0116577	0.0192876
4.25	0.0816317	0.259964	0.50307	0.769284	1.40379		0.0447904	0.137665	0.231511	0.347523	0.516236		0.0236651	0.038488	0.0527926	0.0942533	0.134995		0.00368473	0.00679692	0.00885864	0.0118084	0.019675
4.3	0.0833144	0.265922	0.51267	0.784316	1.42964		0.0462707	0.140708	0.235696	0.353144	0.520644		0.0231004	0.0391017	0.0528065	0.0943436	0.135851		0.00380031	0.00681619	0.00891695	0.0119868	0.0200711
4.35	0.086008	0.273345	0.524799	0.803506	1.45525		0.0477945	0.143777	0.239951	0.358836	0.525027		0.0233705	0.0392146	0.0535956	0.0954138	0.136504		0.00392994	0.00682445	0.00894794	0.0121967	0.0204492
4.4	0.0884908	0.279775	0.535011	0.821648	1.48049		0.0493597	0.146877	0.244261	0.36459	0.529385		0.0238651	0.0393219	0.0538009	0.0962699	0.137603		0.00406906	0.0068134	0.00897782	0.0124203	0.0208216
4.45	0.0902821	0.287849	0.547642	0.839515	1.50926		0.0509668	0.150011	0.248614	0.370405	0.53372		0.0238204	0.0399154	0.0543349	0.0970166	0.138273		0.00420775	0.00679217	0.00901791	0.0126191	0.021176
4.5	0.0935628	0.294244	0.56186	0.858189	1.53635		0.052619	0.153176	0.253005	0.376277	0.53804		0.0242012	0.0400409	0.0550645	0.0978399	0.139943		0.00433838	0.00678717	0.00907081	0.012775	0.0214782
4.55	0.0962328	0.302921	0.575029	0.877239	1.55835		0.0543162	0.156375	0.25744	0.382195	0.542356		0.0245299	0.0405057	0.0559506	0.0985685	0.141187		0.00445534	0.00683643	0.00913134	0.0129061	0.0216855
4.6	0.0979816	0.312558	0.585826	0.89574	1.59046		0.0560618	0.159622	0.261931	0.388163	0.546693		0.024298	0.0409292	0.0557442	0.0983876	0.141976		0.00455743	0.00689378	0.00918946	0.0130014	0.0217627
4.65	0.100631	0.318995	0.599722	0.914099	1.61665		0.0578643	0.162929	0.266487	0.39419	0.551087		0.0243097	0.0407621	0.056075	0.0990119	0.141839		0.00464966	0.00695179	0.00924762	0.0130658	0.0217179
4.7	0.104745	0.327822	0.61205	0.935632	1.64426		0.0597255	0.166293	0.271111	0.400294	0.555556		0.0248394	0.0416278	0.0568344	0.100146	0.144636		0.00474792	0.0070182	0.00929938	0.0130916	0.0215999
4.75	0.107256	0.335819	0.627466	0.955012	1.6744		0.0616426	0.169714	0.275806	0.406477	0.560089		0.0256903	0.0418194	0.0576896	0.100273	0.144883		0.00484788	0.00710554	0.00933874	0.01305	0.021514
4.8	0.111236	0.345147	0.640946	0.975135	1.7013		0.0636182	0.173198	0.280577	0.41273	0.564676		0.0257253	0.0423565	0.0579672	0.101066	0.145709		0.00490747	0.00720652	0.00937696	0.0129781	0.021491
4.85	0.113823	0.352704	0.654707	0.995982	1.734		0.0656484	0.176753	0.285421	0.419061	0.569324		0.0256914	0.0428159	0.0574822	0.102555	0.147147		0.00491798	0.007319	0.00941271	0.0128991	0.0215201
4.9	0.116457	0.361512	0.671082	1.01914	1.7585		0.0677304	0.180392	0.290333	0.425468	0.574048		0.0261318	0.043235	0.0588458	0.102995	0.148749		0.00489969	0.00742553	0.00945385	0.0128492	0.0215851
4.95	0.121002	0.37106	0.684548	1.04104	1.78848		0.0698629	0.184123	0.295315	0.431935	0.578851		0.0262126	0.0430606	0.0589862	0.103195	0.149502		0.0048631	0.00750889	0.00952355	0.0128525	0.0216997
5	0.124189	0.381961	0.699553	1.06238	1.82226		0.0720468	0.187935	0.300361	0.438455	0.583735		0.0269337	0.0436924	0.0599711	0.103708	0.150521		0.0048228	0.00757783	0.009635	0.0129307	0.0218272
5.05	0.127614	0.390947	0.71343	1.08247	1.85127		0.0742842	0.191813	0.305462	0.445025	0.588713		0.0268976	0.044354	0.0598158	0.104565	0.151434		0.00477895	0.00764499	0.00980122	0.0131201	0.0219472
5.1	0.131354	0.399206	0.728439	1.10499	1.87594		0.0765677	0.195751	0.310615	0.451635	0.593785		0.0264742	0.0438158	0.0600647	0.104929	0.152538		0.00469932	0.00768636	0.0099888	0.0133925	0.02208
5.15	0.13499	0.410047	0.743926	1.1282	1.90782		0.0788955	0.199739	0.315812	0.458276	0.598948		0.0270049	0.0450826	0.0609359	0.105877	0.153984		0.00463058	0.00771875	0.0101938	0.0136952	0.0222527
5.2	0.139226	0.420492	0.761606	1.15118	1.93987		0.0812654	0.203766	0.321042	0.464949	0.604175		0.0278825	0.0452836	0.0618857	0.10666	0.155495		0.00458253	0.00775474	0.0104129	0.0139816	0.0224574
5.25	0.143238	0.430824	0.778547	1.1742	1.96641		0.0836713	0.207827	0.326305	0.471661	0.609454		0.0277825	0.0458602	0.0623432	0.107322	0.155603		0.00458949	0.00780137	0.0106286	0.0142572	0.0226778
5.3	0.147038	0.439951	0.793126	1.19714	1.99643		0.0861042	0.21192	0.331599	0.478407	0.614796		0.0279038	0.046007	0.0625836	0.107805	0.156729		0.00467361	0.00787192	0.0108268	0.0145072	0.0228627
5.35	0.151474	0.450441	0.809464	1.22049	2.02553		0.0885581	0.216036	0.336918	0.485188	0.620197		0.0280347	0.0465335	0.0627314	0.108932	0.157945		0.00480698	0.00796715	0.0110042	0.0147376	0.0229909
5.4	0.155731	0.45966	0.826359	1.24452	2.05984		0.0910278	0.220174	0.342257	0.491994	0.625636		0.0286079	0.0464218	0.0639259	0.109156	0.159399		0.00497589	0.0080682	0.0111595	0.0149823	0.0230987
5.45	0.15882	0.471123	0.843148	1.2708	2.0894		0.0935131	0.224329	0.347611	0.498828	0.631088		0.0280762	0.0474386	0.0640833	0.109654	0.160186		0.00516264	0.008175	0.0112955	0.0152551	0.0232576
5.5	0.16553	0.482362	0.86071	1.29576	2.1207		0.0960138	0.228508	0.352983	0.505678	0.636542		0.0285335	0.0476919	0.0645151	0.110792	0.16143		0.00532692	0.00827004	0.0113556	0.0155341	0.0234711
5.55	0.16996	0.492797	0.876217	1.31821	2.14908		0.0985328	0.232711	0.358365	0.512535	0.642013		0.0291823	0.0484215	0.0653384	0.111232	0.163922		0.00543609	0.00832893	0.0113251	0.0158046	0.0236786
5.6	0.174385	0.503533	0.894419	1.34617	2.1814		0.101075	0.23694	0.363746	0.519399	0.6475		0.0291185	0.0482428	0.066453	0.112811	0.163832		0.00548089	0.00836806	0.0112336	0.0160512	0.0238908
5.65	0.179625	0.518151	0.915486	1.3709	2.21533		0.103641	0.241197	0.369123	0.526256	0.652999		0.0297578	0.0486269	0.0663905	0.113109	0.164701		0.00548457	0.00840219	0.0111641	0.0162034	0.0240716
5.7	0.18467	0.528558	0.930575	1.39598	2.24393		0.10623	0.245487	0.374485	0.53308	0.658492		0.0300823	0.0489981	0.0672509	0.114344	0.167085		0.00544948	0.00844286	0.0111469	0.0162648	0.024194
5.75	0.190843	0.54154	0.95043	1.42393	2.27759		0.108835	0.249803	0.379824	0.539861	0.663944		0.030229	0.049549	0.0681677	0.115623	0.16824		0.00539569	0.008479	0.0111246	0.0162904	0.024266
5.8	0.195965	0.552355	0.968246	1.45032	2.30715		0.111445	0.254123	0.38513	0.546589	0.66934		0.0306896	0.0505329	0.0681986	0.115705	0.168645		0.00534573	0.0084855	0.0110599	0.0163371	0.0243225
5.85	0.200232	0.566715	0.98845	1.47894	2.34073		0.11405	0.258443	0.390396	0.553243	0.674646		0.0306705	0.0506627	0.0687113	0.116664	0.17057		0.00531399	0.00844288	0.0109813	0.0164104	0.024359
5.9	0.206902	0.579349	1.00798	1.50417	2.37739		0.116647	0.262765	0.395624	0.559811	0.67985		0.0306503	0.0505446	0.0687762	0.117074	0.170805		0.00529769	0.00839584	0.0109243	0.01649	0.0243461
5.95	0.21187	0.592002	1.02759	1.5322	2.41088		0.119234	0.267082	0.400814	0.566279	0.684979		0.0322256	0.0516264	0.0703728	0.11816	0.17287		0.00527309	0.00837076	0.0109054	0.0165295	0.0242684
6	0.218259	0.605842	1.04728	1.56292	2.44576		0.121807	0.271386	0.40597	0.57264	0.690044		0.0316693	0.0518062	0.0706972	0.119148	0.173565		0.00517745	0.00834795	0.0108959	0.0164976	0.0241687
6.05	0.224056	0.620206	1.06744	1.59061	2.48546		0.124371	0.275663	0.411092	0.578904	0.695059		0.0323745	0.0527368	0.0707771	0.120087	0.175163		0.00501406	0.00834245	0.0108955	0.016404	0.0241112
6.1	0.230975	0.633238	1.08724	1.61652	2.51732		0.126925	0.279895	0.41617	0.585072	0.700042		0.0320767	0.0528432	0.0716833	0.120066	0.17541		0.00484393	0.00833906	0.0109232	0.0163186	0.0241311
6.15	0.237553	0.647095	1.11202	1.65025	2.55391		0.12947	0.284075	0.421202	0.591147	0.705003		0.0315917	0.0526093	0.0719684	0.121308	0.17798		0.00471002	0.00834042	0.0109791	0.0162993	0.0241957
6.2	0.244313	0.661988	1.13339	1.67774	2.5911		0.131999	0.288195	0.426179	0.597115	0.709936		0.0325479	0.0535911	0.0720525	0.122652	0.178966		0.00460684	0.00832798	0.0110451	0.0163521	0.0242689
6.25	0.251138	0.679253	1.15536	1.70915	2.62543		0.134507	0.292258	0.431093	0.602946	0.71482		0.0329011	0.054374	0.0732693	0.123222	0.180153		0.00453239	0.00832924	0.0111296	0.016459	0.0243475
6.3	0.257865	0.694934	1.17506	1.73982	2.66351		0.136988	0.296273	0.435954	0.608647	0.719643		0.0329118	0.0542952	0.0732544	0.124079	0.180857		0.00451126	0.00836281	0.011256	0.0165758	0.0244361
6.35	0.264965	0.70626	1.19698	1.77031	2.69706		0.139434	0.300258	0.440759	0.614209	0.724397		0.0336722	0.0548812	0.074551	0.124925	0.182094		0.00451592	0.00844675	0.0114058	0.0166704	0.0245192
6.4	0.270413	0.719238	1.21727	1.80154	2.73045		0.141846	0.304219	0.445498	0.61962	0.729095		0.0333393	0.0553907	0.0747372	0.125098	0.183821		0.0045509	0.00856074	0.0115486	0.0167327	0.0246079
6.45	0.278468	0.738309	1.24236	1.82942	2.7718		0.144226	0.308153	0.450174	0.624892	0.73372		0.0337967	0.0554184	0.0758115	0.125794	0.184495		0.00462607	0.00867664	0.0116835	0.0167812	0.0247386
6.5	0.285691	0.753062	1.26439	1.8624	2.81322		0.146574	0.312051	0.4548	0.630037	0.73825		0.0339764	0.0558322	0.0757106	0.127846	0.186083		0.00474268	0.00878141	0.01179	0.0168345	0.0248142
6.55	0.291771	0.769867	1.2866	1.89745	2.85128		0.14889	0.315902	0.459382	0.635055	0.742656		0.0345104	0.0559237	0.0761423	0.128371	0.187413		0.00488832	0.00885741	0.0118422	0.0168732	0.0248109
6.6	0.30072	0.783851	1.31176	1.92447	2.88524		0.151179	0.319693	0.463923	0.639944	0.746916		0.0342871	0.0566874	0.0774591	0.129888	0.188538		0.00503561	0.00889578	0.0118436	0.0168982	0.0247968
6.65	0.308345	0.798842	1.33229	1.96105	2.91794		0.15344	0.323418	0.468421	0.644704	0.751035		0.034504	0.0576107	0.0785655	0.129692	0.189121		0.00514857	0.00890287	0.0118531	0.0169053	0.024828
6.7	0.317055	0.813816	1.35626	1.99242	2.96169		0.155671	0.327089	0.47288	0.649342	0.754994		0.0343998	0.0584042	0.0782825	0.130239	0.190476		0.00521527	0.00888128	0.0117759	0.0168533	0.0248509
6.75	0.323291	0.831919	1.37829	2.02502	2.9986		0.157878	0.330719	0.477293	0.653854	0.758788		0.0354732	0.0581416	0.0791855	0.13047	0.191975		0.00525594	0.00880904	0.0116306	0.0167605	0.0248602
6.8	0.331128	0.84956	1.40491	2.05762	3.03037		0.160062	0.334315	0.481648	0.658247	0.762422		0.0350731	0.0585201	0.0791005	0.132359	0.193962		0.00526154	0.00870891	0.0114281	0.0166527	0.0248696
6.85	0.34046	0.865484	1.42693	2.08975	3.06981		0.162222	0.337884	0.485934	0.662535	0.765891		0.0359645	0.0592413	0.0799747	0.133463	0.194615		0.00525539	0.00861988	0.011133	0.0165612	0.0248956
6.9	0.346994	0.882956	1.45197	2.12375	3.10571		0.164357	0.34142	0.490156	0.666728	0.769205		0.0364889	0.0593317	0.0805077	0.134774	0.196314		0.0052278	0.00851533	0.0112209	0.0165223	0.0248888
6.95	0.355189	0.901012	1.47816	2.15682	3.15194		0.166463	0.344927	0.49432	0.670839	0.772376		0.0362379	0.0603869	0.0814651	0.134604	0.197667		0.00516979	0.00838607	0.0111856	0.016548	0.0248321
7	0.363897	0.915566	1.50081	2.18857	3.18513		0.168546	0.348421	0.498437	0.674871	0.775403		0.0361517	0.060305	0.0819192	0.135484	0.198134		0.00506174	0.00824474	0.0111706	0.0166236	0.0247275
7.05	0.372535	0.933782	1.52596	2.226	3.21733		0.170607	0.351911	0.502518	0.678837	0.778288		0.0367219	0.0618665	0.0824383	0.136326	0.19984		0.00491158	0.0080837	0.0111875	0.016753	0.0246489
7.1	0.379541	0.950903	1.55229	2.25566	3.25473		0.172648	0.355393	0.506555	0.682735	0.781029		0.0374356	0.0612996	0.0832713	0.137453	0.200979		0.00474749	0.00791263	0.0112226	0.0169135	0.0245988
7.15	0.390513	0.968981	1.57529	2.29388	3.29615		0.174665	0.358861	0.510537	0.686558	0.783617		0.0368815	0.0613539	0.0836744	0.138392	0.202301		0.00460079	0.00777166	0.0113079	0.0170908	0.0245944
7.2	0.398465	0.987835	1.60029	2.32131	3.3378		0.176653	0.362305	0.514463	0.690317	0.786057		0.0377515	0.0618751	0.0841701	0.139092	0.203431		0.00448208	0.00769534	0.0114277	0.0172673	0.024639
7.25	0.407094	1.00363	1.62582	2.35889	3.37985		0.178612	0.365717	0.518333	0.694023	0.788347		0.0376239	0.0622367	0.0846211	0.140462	0.204848		0.00438473	0.00771837	0.01158	0.0174193	0.0247194
7.3	0.417039	1.02329	1.65317	2.39119	3.41105		0.180546	0.369094	0.522134	0.697667	0.790482		0.0380599	0.0632429	0.0843083	0.140405	0.204633		0.00430713	0.00783154	0.0117452	0.0175155	0.024834
7.35	0.42404	1.04263	1.67836	2.42474	3.44831		0.18246	0.372439	0.525868	0.701223	0.79248		0.0379121	0.062559	0.0853647	0.140776	0.207553		0.00423882	0.00797784	0.0119205	0.0175548	0.0249453
7.4	0.433442	1.05805	1.70385	2.46128	3.49175		0.184362	0.375761	0.52954	0.704686	0.794408		0.0384706	0.0634494	0.0865528	0.1421	0.20832		0.00419434	0.00811666	0.0120831	0.0176066	0.0250341
7.45	0.442459	1.07685	1.73134	2.50168	3.53023		0.186255	0.379059	0.533178	0.708057	0.796325		0.0385578	0.0640769	0.0869846	0.143153	0.209722		0.00420871	0.00823889	0.0122237	0.0177351	0.0251464
7.5	0.452026	1.0949	1.75652	2.53067	3.58277		0.188146	0.382322	0.53679	0.711358	0.798241		0.0387822	0.064463	0.0874132	0.14402	0.209372		0.004292	0.00835578	0.0123337	0.01795	0.0253266
7.55	0.463126	1.11797	1.78481	2.57038	3.61955		0.190033	0.385534	0.540374	0.71465	0.800156		0.0394791	0.0649045	0.0891696	0.146108	0.212481		0.00440687	0.00848872	0.012457	0.0181762	0.0255831
7.6	0.472689	1.13798	1.81389	2.60802	3.66201		0.191909	0.388679	0.543925	0.717954	0.802048		0.0387397	0.0656715	0.0885663	0.146428	0.213482		0.00453072	0.00861504	0.012616	0.0183381	0.025856
7.65	0.481304	1.15362	1.83761	2.64252	3.69601		0.193769	0.391753	0.547442	0.721261	0.803879		0.0390493	0.0651556	0.0896289	0.146912	0.214481		0.00464465	0.00868882	0.0127721	0.0184083	0.026104
7.7	0.491501	1.17499	1.86569	2.67789	3.74291		0.195617	0.394767	0.550922	0.724544	0.805673		0.0394227	0.0652311	0.0898408	0.14743	0.215416		0.00473025	0.00870745	0.012901	0.018403	0.0263442
7.75	0.502066	1.19341	1.89595	2.71306	3.78321		0.19745	0.39772	0.554338	0.727798	0.807416		0.039595	0.0666373	0.0908809	0.148798	0.217652		0.00482334	0.0087162	0.0129758	0.0183662	0.0265613
7.8	0.509706	1.2147	1.92269	2.74586	3.82443		0.199274	0.400627	0.55767	0.731035	0.809106		0.0400981	0.0675403	0.092388	0.149863	0.218598		0.00495919	0.00869715	0.0129708	0.0183228	0.0267137
7.85	0.520619	1.23844	1.95246	2.78758	3.86231		0.201096	0.403487	0.560918	0.734241	0.81074		0.0408331	0.067416	0.0926639	0.150777	0.219685		0.00510668	0.00866363	0.0129003	0.0182452	0.0267841
7.9	0.52918	1.25645	1.97772	2.81977	3.90297		0.202922	0.406294	0.564095	0.737414	0.812276		0.0406843	0.0679265	0.0926978	0.150879	0.220677		0.00523765	0.00864444	0.0127557	0.0181519	0.0267092
7.95	0.540831	1.27902	2.00788	2.86087	3.9423		0.204752	0.409053	0.567229	0.740566	0.813741		0.0411352	0.0690497	0.0930894	0.152866	0.222996		0.00534148	0.0086736	0.0125834	0.0180535	0.0265339
8	0.551407	1.29814	2.03999	2.90441	3.98844		0.206581	0.411776	0.570336	0.743681	0.815125		0.0410213	0.0686892	0.0937626	0.153407	0.22398		0.00540818	0.00871935	0.012437	0.0179446	0.02632
8.05	0.562096	1.31823	2.06327	2.93371	4.02676		0.208403	0.414488	0.573397	0.746749	0.816385		0.0412554	0.0692125	0.0942009	0.154186	0.224793		0.00540772	0.0087351	0.012323	0.0178639	0.0261092
8.1	0.573493	1.33634	2.09346	2.97377	4.06456		0.210225	0.417192	0.576424	0.749752	0.817527		0.0416756	0.0693518	0.0952805	0.15581	0.226276		0.00535652	0.00869452	0.0122637	0.0178579	0.0259074
8.15	0.581754	1.35861	2.12446	3.01268	4.10186		0.212042	0.419863	0.579413	0.752664	0.818538		0.0413321	0.0698252	0.0954262	0.156233	0.227694		0.00527642	0.00858806	0.0122447	0.0179449	0.0257342
8.2	0.592332	1.37876	2.15166	3.0446	4.14555		0.213843	0.422507	0.582373	0.755445	0.819414		0.0426084	0.070506	0.0968217	0.156679	0.229656		0.00517003	0.00845037	0.0121918	0.0180771	0.0255604
8.25	0.604312	1.40061	2.17851	3.08424	4.18175		0.215624	0.425141	0.585304	0.758067	0.820233		0.0432519	0.0711495	0.0974526	0.158399	0.23121		0.00504232	0.00826733	0.0121244	0.0181986	0.025417
8.3	0.615055	1.42251	2.20906	3.12136	4.22876		0.217366	0.427763	0.588336	0.760508	0.821077		0.0428298	0.0707995	0.0977663	0.158326	0.232268		0.00494691	0.00811688	0.0120542	0.0182362	0.0253277
8.35	0.624169	1.44564	2.23757	3.16065	4.26936		0.219055	0.430365	0.591063	0.762723	0.821964		0.0425233	0.071774	0.0980473	0.159402	0.23277		0.00489351	0.00801278	0.0120015	0.0183257	0.02526
8.4	0.636172	1.4673	2.26814	3.20031	4.3042		0.2207	0.43292	0.593757	0.764666	0.822879		0.0434487	0.0717845	0.0994534	0.160592	0.234164		0.00489166	0.0080042	0.0119814	0.0183633	0.0251706
8.45	0.647043	1.48547	2.29582	3.23621	4.35123		0.2223	0.435405	0.596549	0.766328	0.823762		0.0431371	0.0728387	0.0988353	0.161565	0.235239		0.00490906	0.00809944	0.0119534	0.0184016	0.0251114
8.5	0.657187	1.50824	2.32588	3.27507	4.38057		0.223862	0.437794	0.598754	0.767722	0.8246		0.0438179	0.073196	0.0998864	0.162297	0.237265		0.00489563	0.00829121	0.0119498	0.0184629	0.0251172
8.55	0.669179	1.5297	2.35654	3.31193	4.42811		0.225386	0.440086	0.60104	0.768867	0.825333		0.044187	0.0740799	0.100855	0.163508	0.237757		0.00486536	0.00853689	0.011965	0.0185474	0.0251479
8.6	0.678879	1.55061	2.3837	3.34985	4.46038		0.226881	0.442283	0.6032	0.76977	0.825823		0.0446008	0.0733365	0.100184	0.164709	0.238379		0.00483876	0.00876161	0.0119695	0.0186594	0.0251838
8.65	0.690576	1.57184	2.41494	3.39139	4.50501		0.228348	0.444391	0.605269	0.770477	0.825925		0.0441392	0.0747086	0.10248	0.165341	0.240781		0.00482002	0.00894774	0.0119516	0.0187638	0.0252359
8.7	0.70438	1.598	2.44577	3.42457	4.54991		0.229778	0.446422	0.607255	0.770997	0.825606		0.0449518	0.0751214	0.102484	0.16666	0.241177		0.00483458	0.00910909	0.0117659	0.0188299	0.0252858
8.75	0.714371	1.6148	2.47345	3.46767	4.5851		0.231182	0.44837	0.609126	0.771317	0.824989		0.0444753	0.0750619	0.103075	0.166882	0.244202		0.00488133	0.00921426	0.0119238	0.0188524	0.0253812
8.8	0.724973	1.63984	2.50378	3.50244	4.63266		0.2325	0.450212	0.610828	0.771908	0.824157		0.0448464	0.0750246	0.103783	0.167708	0.244377		0.0049068	0.00925091	0.0119731	0.0188275	0.0254944
8.85	0.737513	1.66291	2.53368	3.54218	4.67512		0.233799	0.451947	0.612364	0.771192	0.823123		0.0453506	0.0754097	0.10381	0.169531	0.245397		0.00489024	0.00927661	0.012029	0.0187661	0.025623
8.9	0.750595	1.68582	2.5712	3.58414	4.72175		0.235055	0.453585	0.613721	0.770289	0.821866		0.0459921	0.0759406	0.10475	0.170041	0.246851		0.00485067	0.00929767	0.012074	0.0186788	0.025768
8.95	0.761379	1.70777	2.59874	3.61412	4.76338		0.236269	0.455129	0.614858	0.769533	0.820647		0.0458251	0.0765181	0.105093	0.170631	0.248526		0.00478897	0.00930927	0.0120911	0.0185821	0.0258785
9	0.771846	1.72893	2.63061	3.65456	4.79986		0.237427	0.456577	0.615792	0.768564	0.818416		0.046056	0.077685	0.105741	0.171904	0.249067		0.0047039	0.00931649	0.0120955	0.0185302	0.025918
9.05	0.78597	1.75465	2.66255	3.69997	4.84885		0.238512	0.457932	0.616565	0.767392	0.815951		0.0464229	0.0784816	0.106687	0.172727	0.250826		0.00458926	0.00931277	0.0120722	0.0185014	0.0259068
9.1	0.797908	1.77536	2.69332	3.74427	4.89087		0.239527	0.459224	0.617196	0.765007	0.812914		0.0469303	0.0782955	0.107505	0.173711	0.252503		0.004498	0.0092688	0.0120507	0.0184782	0.0258808
9.15	0.808367	1.79788	2.72764	3.78381	4.92118		0.240473	0.460455	0.617705	0.764224	0.810158		0.0463389	0.0780529	0.108083	0.175323	0.253218		0.00444844	0.00918269	0.0120588	0.0184982	0.0258608
9.2	0.823648	1.82274	2.75112	3.8206	4.95984		0.24137	0.461238	0.618106	0.762414	0.806805		0.0471239	0.0800123	0.107941	0.1755	0.25459		0.00441447	0.00903559	0.0120971	0.0185415	0.0258386
9.25	0.832387	1.84679	2.78528	3.85839	5.00675		0.242238	0.462337	0.618413	0.760505	0.803134		0.0468559	0.0795315	0.108928	0.175806	0.25582		0.00437511	0.00880588	0.0121678	0.0185535	0.0257461
9.3	0.847902	1.87058	2.81796	3.88916	5.04505		0.243088	0.463573	0.618656	0.7586	0.798456		0.0474089	0.0807611	0.110136	0.177704	0.257709		0.00433614	0.00851297	0.0122824	0.0185178	0.0255936
9.35	0.859444	1.89586	2.84749	3.93001	5.08633		0.243926	0.464524	0.618868	0.756698	0.794353		0.0486333	0.0809898	0.111165	0.178371	0.25801		0.00428633	0.00820903	0.0123809	0.0184188	0.0254002
9.4	0.871139	1.92068	2.87963	3.96984	5.13739		0.244756	0.465432	0.619063	0.754763	0.789449		0.0479898	0.0805294	0.10999	0.178706	0.260345		0.00424641	0.00791285	0.0124535	0.0182641	0.0252079
9.45	0.882477	1.93917	2.90928	4.01035	5.16458		0.245573	0.466294	0.619233	0.752796	0.784121		0.0481249	0.0813622	0.111537	0.179407	0.259982		0.00424234	0.00763337	0.012499	0.0181024	0.0250357
9.5	0.896451	1.96683	2.9454	4.04779	5.20404		0.246373	0.467119	0.619386	0.750802	0.778365		0.0479248	0.0816258	0.111916	0.181241	0.261935		0.00428321	0.00738411	0.0124705	0.0179176	0.0248515
9.55	0.908503	1.98551	2.97734	4.08023	5.24845		0.247168	0.467932	0.619523	0.748684	0.772103		0.0481323	0.0815398	0.112906	0.182469	0.264304		0.00434555	0.00720107	0.0123948	0.0177196	0.0246533
9.6	0.917169	2.01282	3.00617	4.1208	5.28611		0.24796	0.468739	0.619628	0.746315	0.765297		0.0480164	0.0825556	0.113194	0.182996	0.264461		0.004409	0.00712372	0.0122871	0.0175299	0.0244312
9.65	0.932683	2.03728	3.03779	4.15628	5.33452		0.248754	0.469541	0.619694	0.743599	0.757961		0.0489567	0.0834193	0.113645	0.18354	0.265958		0.00443955	0.00714945	0.0121648	0.017316	0.0242487
9.7	0.943894	2.05914	3.06795	4.19129	5.36042		0.249549	0.470342	0.619717	0.740578	0.750093		0.0498279	0.0829503	0.114534	0.184858	0.267863		0.00442541	0.00721946	0.0120139	0.0170894	0.0240847
9.75	0.95761	2.08625	3.09473	4.22469	5.40441		0.250347	0.47116	0.619702	0.737393	0.741723		0.049497	0.083347	0.114841	0.18557	0.267813		0.00435971	0.00727783	0.0118114	0.0168544	0.0238899
9.8	0.970194	2.10426	3.13345	4.26554	5.44376		0.251153	0.471998	0.61966	0.734176	0.732935		0.0494768	0.0841225	0.115855	0.187226	0.269384		0.00426008	0.00729852	0.0115941	0.0166305	0.02363
9.85	0.980326	2.12633	3.15746	4.30486	5.47416		0.251965	0.472831	0.619606	0.730988	0.72381		0.0496959	0.084146	0.115806	0.186492	0.271135		0.00415036	0.00730768	0.0113583	0.0164027	0.023346
9.9	0.994487	2.15662	3.19298	4.33981	5.51235		0.252769	0.473661	0.619556	0.727841	0.714427		0.0508278	0.0843544	0.117091	0.188445	0.271782		0.00405639	0.00733113	0.0110984	0.0162034	0.0230532
9.95	1.00609	2.17151	3.21694	4.37226	5.55612		0.253559	0.474487	0.619505	0.72471	0.704824		0.0498959	0.0849882	0.116946	0.189011	0.27268		0.0039792	0.00737495	0.0107999	0.0160417	0.0227543
10	1.0186	2.19914	3.24992	4.40696	5.57981		0.25434	0.475314	0.619448	0.721596	0.695041		0.050398	0.0855713	0.118389	0.189466	0.273556		0.00392787	0.00742559	0.0104891	0.0159442	0.0224792
10.05	1.03328	2.22228	3.27811	4.44557	5.6138		0.25511	0.476124	0.619387	0.718527	0.685154		0.0510096	0.0858553	0.11886	0.189397	0.273921		0.0038614	0.00748737	0.0102228	0.0159613	0.0222395
10.1	1.0472	2.24364	3.30443	4.48163	5.64956		0.255862	0.476911	0.619316	0.715526	0.675303		0.0508873	0.0860732	0.119261	0.191543	0.277198		0.00376468	0.00750451	0.0100183	0.0160713	0.0220724
10.15	1.05567	2.27002	3.33694	4.52277	5.67497		0.256601	0.477664	0.619253	0.712594	0.665592		0.0512958	0.0869626	0.119376	0.192185	0.277701		0.00365583	0.00757454	0.00989061	0.0161831	0.0219863
10.2	1.06786	2.2903	3.36423	4.54547	5.7051		0.257344	0.478378	0.619936	0.709992	0.656074		0.0514543	0.0865552	0.120223	0.192616	0.279106		0.00357484	0.00768569	0.00983484	0.0165184	0.0220275
10.25	1.08186	2.3106	3.39757	4.58643	5.7484		0.258369	0.479307	0.619093	0.70772	0.646712		0.0513159	0.0873274	0.120055	0.193869	0.280465		0.00358279	0.0078434	0.00981082	0.0168795	0.0221295
10.3	1.09323	2.33929	3.42428	4.61678	5.77888		0.258825	0.47973	0.618928	0.704372	0.63741		0.0514404	0.0874306	0.120848	0.194291	0.280492		0.00366434	0.00799827	0.00979433	0.0172646	0.0222262
10.35	1.1063	2.35862	3.45888	4.65436	5.81768		0.259488	0.480271	0.618717	0.701747	0.62811		0.0518733	0.0879953	0.121434	0.194831	0.282099		0.00379082	0.0081276	0.00983326	0.0176447	0.0223035
10.4	1.11914	2.38888	3.49499	4.69229	5.83968		0.260322	0.480776	0.618724	0.69911	0.618799		0.0518212	0.0885473	0.121952	0.195893	0.282719		0.0039424	0.00821658	0.00997195	0.0180088	0.0223484
10.45	1.13248	2.41037	3.52667	4.72632	5.87689		0.260588	0.481648	0.618161	0.696438	0.60945		0.0521233	0.0887475	0.12242	0.196242	0.284634		0.00407641	0.0082529	0.0101908	0.0183287	0.0224231
10.5	1.14686	2.43382	3.55393	4.75861	5.91249		0.261053	0.481765	0.617844	0.69371	0.60006		0.0525095	0.0882529	0.122457	0.19816	0.284909		0.0041853	0.00821795	0.0104395	0.0185606	0.02254
10.55	1.15533	2.45815	3.58507	4.80436	5.93448		0.261701	0.482144	0.617469	0.690915	0.590566		0.0519469	0.0898176	0.123652	0.198117	0.286338		0.00428735	0.00821915	0.010675	0.0187095	0.022698
10.6	1.16773	2.48646	3.61346	4.83412	5.96443		0.261905	0.482853	0.617227	0.688057	0.581006		0.0526455	0.0900568	0.124329	0.200624	0.287313		0.00440559	0.00822332	0.0108687	0.0188296	0.0229443
10.65	1.18838	2.50606	3.65433	4.87815	5.99665		0.262288	0.483514	0.616797	0.685089	0.571443		0.0534433	0.0907228	0.123944	0.199767	0.288626		0.00450554	0.00823671	0.0110108	0.0189209	0.0232634
10.7	1.20271	2.53423	3.68807	4.91672	6.02364		0.26265	0.484204	0.61653	0.681939	0.561926		0.0537167	0.0910856	0.125596	0.202435	0.289946		0.0045743	0.00826734	0.0111357	0.0189699	0.0236617
10.75	1.21464	2.56318	3.70911	4.94803	6.05394		0.262984	0.485545	0.616264	0.678553	0.552473		0.053019	0.0911833	0.12529	0.20292	0.291299		0.00462353	0.00829543	0.0112358	0.0189709	0.0241447
10.8	1.22772	2.58946	3.74434	4.98298	6.09714		0.26328	0.48541	0.615945	0.674892	0.543159		0.0538518	0.0920843	0.12631	0.203294	0.293549		0.00466759	0.00831552	0.011306	0.0189453	0.024628
10.85	1.24397	2.60577	3.78099	5.01132	6.11496		0.263534	0.485927	0.615535	0.670979	0.534106		0.0541476	0.0924353	0.127529	0.205134	0.294449		0.00465652	0.00831708	0.011335	0.0188449	0.025013
10.9	1.25584	2.63447	3.80724	5.04654	6.14173		0.26374	0.486352	0.615507	0.664114	0.525407		0.0541901	0.0920992	0.127844	0.205079	0.294866		0.00460872	0.00829339	0.0113206	0.0186319	0.0252473
10.95	1.26794	2.65994	3.83792	5.07588	6.16877		0.263514	0.486659	0.614037	0.663042	0.51705		0.0546986	0.0931395	0.127884	0.206464	0.29526		0.00456193	0.00824372	0.0112488	0.0183108	0.0253213
11	1.27834	2.68303	3.8757	5.1139	6.18248		0.264038	0.486845	0.613017	0.657723	0.508987		0.0545656	0.0934448	0.128105	0.208024	0.297769		0.00453133	0.00816313	0.0111618	0.0179121	0.0253117
11.05	1.29581	2.71404	3.90006	5.14711	6.22926		0.264056	0.486542	0.611725	0.652848	0.501207		0.0551899	0.0940904	0.128797	0.208095	0.297963		0.0045046	0.00806071	0.0110893	0.0175015	0.0252608
11.1	1.3061	2.72903	3.92833	5.17307	6.24267		0.264015	0.486806	0.610073	0.647712	0.493722		0.0547102	0.0938959	0.130228	0.209296	0.299658		0.00446436	0.0079467	0.0110456	0.017149	0.0251954
11.15	1.32242	2.7572	3.95907	5.21012	6.27123		0.263921	0.486651	0.608087	0.642275	0.486439		0.05529	0.0941947	0.130169	0.209604	0.301859		0.00438031	0.00780762	0.0109833	0.0168901	0.0251294
11.2	1.33285	2.77669	3.98526	5.23199	6.28192		0.263791	0.486315	0.605754	0.636845	0.479356		0.0554155	0.0945159	0.130482	0.210644	0.301869		0.00426937	0.00764169	0.0108763	0.0166967	0.0250527
11.25	1.34928	2.80671	4.01733	5.26806	6.30431		0.263628	0.485801	0.603205	0.630504	0.472369		0.0560546	0.095185	0.130224	0.212062	0.304432		0.0041537	0.00749484	0.0107636	0.0165463	0.0249875
11.3	1.35958	2.82439	4.05356	5.30787	6.34469		0.263427	0.485129	0.600168	0.624447	0.465376		0.0560515	0.0962369	0.131952	0.212637	0.305858		0.00404707	0.00737962	0.0106924	0.0164454	0.0248906
11.35	1.37157	2.84805	4.07652	5.33563	6.34741		0.26307	0.484326	0.597029	0.618308	0.458333		0.055777	0.096205	0.132273	0.213282	0.305146		0.00394151	0.00730501	0.0106658	0.0163775	0.02474
11.4	1.38599	2.87766	4.10972	5.36121	6.37049		0.262918	0.483399	0.593625	0.612102	0.451212		0.0564642	0.0966326	0.133318	0.21482	0.307475		0.00388371	0.0072668	0.0106908	0.0163497	0.0245814
11.45	1.3969	2.89556	4.139	5.38952	6.39773		0.262584	0.482354	0.589178	0.605799	0.444043		0.0564333	0.0969209	0.133598	0.214317	0.308682		0.00377586	0.00726921	0.0107556	0.0163485	0.0244509
11.5	1.40824	2.91813	4.16734	5.42014	6.41848		0.262201	0.481467	0.586013	0.599413	0.436941		0.05676	0.0976346	0.134218	0.215839	0.310349		0.00374563	0.0072818	0.0108542	0.0164084	0.0243642
11.55	1.42247	2.94066	4.19702	5.44176	6.43844		0.261579	0.479878	0.581964	0.592947	0.429954		0.0570088	0.0971177	0.134866	0.217063	0.311462		0.00374358	0.00728833	0.0109648	0.0164627	0.0242412
11.6	1.43385	2.96723	4.22224	5.4786	6.45605		0.261286	0.478378	0.577155	0.586361	0.423092		0.05728	0.0980697	0.134814	0.216572	0.31124		0.00376094	0.00725175	0.011075	0.0165753	0.0240189
11.65	1.44759	2.98794	4.25053	5.50458	6.47643		0.260514	0.476762	0.572757	0.578619	0.416413		0.0569238	0.0983431	0.135326	0.217475	0.312798		0.00376673	0.00716317	0.0111582	0.0165127	0.0236993
11.7	1.45837	3.017	4.28488	5.54414	6.5005		0.260229	0.47508	0.568242	0.572869	0.409955		0.0583523	0.0981633	0.136287	0.218976	0.314061		0.00373712	0.00704643	0.011244	0.0165071	0.0233126
11.75	1.473	3.03856	4.31525	5.56114	6.52567		0.259353	0.473418	0.563634	0.565868	0.403765		0.0576736	0.0990078	0.136808	0.219991	0.315986		0.00367314	0.00694261	0.0113312	0.0165244	0.022876
11.8	1.48435	3.06342	4.33713	5.60437	6.53931		0.25913	0.47171	0.558639	0.5587	0.397749		0.0580204	0.0994013	0.137597	0.220168	0.316541		0.00359526	0.00687595	0.0113078	0.0165222	0.0223876
11.85	1.50746	3.09131	4.3739	5.62742	6.56666		0.258584	0.469952	0.554398	0.55135	0.390905		0.0570907	0.0996759	0.137586	0.222131	0.317803		0.00352645	0.00685457	0.011245	0.016471	0.0218205
11.9	1.51528	3.11437	4.39843	5.64664	6.59909		0.258073	0.46819	0.549379	0.543925	0.386204		0.0580097	0.100046	0.138203	0.222684	0.319679		0.00346712	0.006914	0.0110287	0.0164421	0.0212217
11.95	1.52903	3.13476	4.42682	5.68716	6.60498		0.257609	0.465903	0.545341	0.53653	0.380672		0.0579693	0.0999249	0.138354	0.223048	0.320447		0.00343659	0.00703978	0.0107535	0.0162846	0.0205707
12	1.54244	3.16483	4.45729	5.70979	6.6213		0.257197	0.46483	0.540908	0.529278	0.375358		0.058716	0.100901	0.139463	0.22385	0.321338		0.00342691	0.00716525	0.0105086	0.0161513	0.0198672
12.05	1.55729	3.18416	4.49308	5.74488	6.64712		0.256778	0.46323	0.536351	0.521622	0.370276		0.0588256	0.101624	0.140538	0.224407	0.322452		0.00341789	0.00723473	0.0103147	0.0159925	0.0191434
12.1	1.5649	3.21291	4.5174	5.76881	6.66608		0.256455	0.461418	0.531983	0.515603	0.365516		0.0597989	0.101742	0.140856	0.226048	0.323473		0.00340338	0.00723821	0.010135	0.0157432	0.0183956
12.15	1.58555	3.2432	4.54125	5.7955	6.67778		0.256135	0.46029	0.527503	0.508859	0.360979		0.0588224	0.102275	0.14102	0.226467	0.323777		0.00341723	0.00719964	0.00991735	0.0154533	0.0176296
12.2	1.59593	3.26284	4.5717	5.82272	6.71291		0.255827	0.458607	0.52288	0.503112	0.357552		0.0597084	0.101949	0.142272	0.227225	0.325586		0.00343713	0.0071444	0.00967577	0.0151567	0.0168482
12.25	1.60959	3.28063	4.59775	5.84964	6.72499		0.255528	0.456847	0.518953	0.49704	0.354111		0.0598626	0.10252	0.141699	0.227848	0.325732		0.00342021	0.00705184	0.00943283	0.0149357	0.0160895
12.3	1.62058	3.3067	4.62345	5.86511	6.75		0.255243	0.455249	0.513597	0.491796	0.351099		0.0591043	0.102689	0.142893	0.229259	0.327352		0.00337718	0.00690519	0.00920747	0.0147754	0.0154235
12.35	1.63837	3.31914	4.64436	5.89072	6.75387		0.254975	0.453433	0.508443	0.485904	0.348363		0.0601989	0.103707	0.143397	0.228788	0.326813		0.0033253	0.00680123	0.00907404	0.0146657	0.0149781
12.4	1.65009	3.3462	4.67103	5.91316	6.76828		0.254717	0.451387	0.503668	0.481371	0.345807		0.059701	0.102673	0.143226	0.230065	0.327651		0.00337276	0.00666043	0.00886313	0.0146356	0.0148763
12.45	1.66088	3.37315	4.69331	5.93316	6.78444		0.254459	0.449228	0.498277	0.475255	0.343319		0.0599733	0.104133	0.143822	0.230426	0.329391		0.00321832	0.00647505	0.00871564	0.0146577	0.0151256
12.5	1.67076	3.39248	4.71314	5.94624	6.80653		0.254181	0.446797	0.493006	0.469191	0.341113		0.0599277	0.104742	0.144351	0.232623	0.329614		0.00316184	0.00629089	0.00858256	0.0146818	0.0156277
12.55	1.68205	3.41093	4.73822	5.97699	6.82453		0.253879	0.444703	0.487821	0.463093	0.33842		0.0604487	0.104723	0.144076	0.232382	0.330628		0.00314589	0.00614992	0.00845847	0.0147075	0.0161311
12.6	1.69644	3.43124	4.76101	5.98894	6.83347		0.253552	0.442398	0.482541	0.456735	0.335838		0.060721	0.105063	0.144782	0.23317	0.330888		0.0031859	0.00606525	0.00837788	0.0147531	0.0166161
12.65	1.70388	3.45274	4.78956	6.01951	6.85333		0.253213	0.439558	0.476622	0.450081	0.333182		0.0607848	0.10497	0.14531	0.233548	0.331343		0.00329995	0.00606328	0.00843214	0.0148026	0.017066
12.7	1.71565	3.4696	4.79649	6.03903	6.85692		0.252887	0.437585	0.471191	0.44375	0.330439		0.0608476	0.105705	0.146866	0.23436	0.333121		0.00345921	0.00611541	0.00859158	0.014864	0.0175712
12.75	1.7321	3.49297	4.82276	6.05979	6.87376		0.252522	0.434903	0.46512	0.438124	0.32653		0.0611114	0.105641	0.147402	0.236062	0.334087		0.00358806	0.00616676	0.00881473	0.0149862	0.0181676
12.8	1.74255	3.52193	4.85134	6.07624	6.88866		0.252191	0.432028	0.459	0.432112	0.323218		0.061591	0.106206	0.147363	0.23578	0.335132		0.00365821	0.00619421	0.00907013	0.0151634	0.0189086
12.85	1.75914	3.542	4.87097	6.10769	6.90431		0.251901	0.42902	0.452966	0.425855	0.321749		0.0616166	0.106202	0.147325	0.235801	0.335069		0.00368802	0.0061712	0.00933679	0.0153342	0.01953
12.9	1.76581	3.55465	4.88484	6.12562	6.92464		0.251561	0.425945	0.44529	0.419921	0.318326		0.0610348	0.10699	0.147628	0.237768	0.336163		0.00369384	0.00611729	0.00959828	0.0154554	0.0201806
12.95	1.77994	3.57772	4.9142	6.14433	6.94319		0.251219	0.422469	0.441436	0.412328	0.316821		0.0617601	0.10709	0.14763	0.237898	0.336689		0.00367575	0.00604998	0.00983485	0.0155114	0.0207354
13	1.79186	3.59905	4.94152	6.17132	6.95859		0.251243	0.419396	0.435919	0.406274	0.313215		0.0618697	0.107301	0.148978	0.238824	0.339168		0.00368887	0.00600114	0.00998943	0.0155283	0.0211513
13.05	1.80947	3.61827	4.96179	6.19829	6.97236		0.25087	0.416258	0.430491	0.399888	0.310562		0.0618506	0.107253	0.149218	0.240618	0.33983		0.00374166	0.00600615	0.0101107	0.0154979	0.0213811
13.1	1.82107	3.64373	4.98867	6.2175	6.98156		0.250222	0.413462	0.423225	0.392377	0.30766		0.0623909	0.107308	0.149257	0.238746	0.340468		0.00379524	0.00608001	0.0100977	0.0154291	0.0214575
13.15	1.83124	3.66896	5.0001	6.23618	7.01629		0.249688	0.410126	0.417678	0.383331	0.304527		0.0624823	0.108493	0.150259	0.24105	0.342253		0.00379921	0.00621303	0.0100606	0.0153343	0.021372
13.2	1.8447	3.68387	5.02723	6.25494	7.02776		0.249264	0.407701	0.411962	0.376303	0.302193		0.0625983	0.108132	0.150277	0.24274	0.343173		0.00372981	0.00636658	0.0100273	0.0152553	0.0212073
13.25	1.85479	3.71044	5.05363	6.28261	7.03655		0.248849	0.404376	0.408153	0.368354	0.299509		0.0634057	0.109271	0.151156	0.24285	0.343777		0.0036964	0.00651844	0.0100233	0.0152219	0.0209461
13.3	1.87126	3.72661	5.07386	6.29469	7.05834		0.248455	0.400933	0.400528	0.360064	0.296804		0.06306	0.109734	0.151955	0.243385	0.344682		0.00351248	0.00663758	0.0100203	0.0152437	0.0205772
13.35	1.88413	3.74718	5.10144	6.31234	7.07618		0.248093	0.397425	0.394975	0.35254	0.295394		0.0625208	0.109807	0.151935	0.244364	0.345474		0.00338123	0.00674346	0.0100092	0.0153051	0.0202084
13.4	1.89481	3.7758	5.1154	6.33499	7.08539		0.247855	0.393666	0.38963	0.345198	0.290199		0.0630875	0.109732	0.153259	0.24525	0.347233		0.00325465	0.00685603	0.0100028	0.0153973	0.0198788
13.45	1.90881	3.7962	5.14081	6.3537	7.11333		0.24742	0.389349	0.38658	0.338046	0.287805		0.0637184	0.110601	0.153796	0.245937	0.349944		0.00315159	0.0069354	0.0099825	0.0154917	0.019575
13.5	1.92624	3.81308	5.16427	6.37868	7.12163		0.247057	0.384394	0.38168	0.331132	0.284652		0.0631493	0.110011	0.153866	0.24738	0.350158		0.00308311	0.00696068	0.00990232	0.0155936	0.0192851
13.55	1.9359	3.83338	5.18626	6.39666	7.13903		0.246663	0.379118	0.377277	0.32376	0.281327		0.0645277	0.110419	0.154236	0.248448	0.350596		0.00305041	0.00693684	0.00975912	0.0157104	0.0189827
13.6	1.94419	3.85005	5.20164	6.40796	7.15931		0.246235	0.373981	0.372452	0.318055	0.277763		0.0642406	0.11143	0.156221	0.248148	0.350892		0.00301593	0.0068797	0.00957993	0.0157728	0.0186709
13.65	1.9607	3.87177	5.22197	6.43042	7.18183		0.245705	0.369248	0.365821	0.311878	0.273933		0.0646831	0.111247	0.155318	0.247982	0.351458		0.00296034	0.00676206	0.00944777	0.0157679	0.0183817
13.7	1.97629	3.88033	5.24243	6.43957	7.19232		0.245212	0.364955	0.363691	0.305826	0.269822		0.0644396	0.111854	0.155752	0.2497	0.352717		0.00290424	0.00661693	0.00917097	0.0158142	0.0181748
13.75	1.98585	3.91751	5.2623	6.45564	7.19904		0.244517	0.360892	0.358014	0.299775	0.265473		0.0645363	0.112142	0.155848	0.25009	0.353328		0.00286686	0.00647581	0.00894674	0.0156726	0.0179938
13.8	1.99501	3.93173	5.2729	6.4746	7.20086		0.24388	0.354332	0.353243	0.287667	0.259589		0.0648064	0.113051	0.156621	0.251535	0.354526		0.00283712	0.00636327	0.00872143	0.0157188	0.0178225
13.85	2.01058	3.94802	5.29772	6.48008	7.22407		0.243252	0.353905	0.345334	0.286927	0.256434		0.0642193	0.113706	0.156144	0.252798	0.355143		0.00280003	0.00624699	0.00849656	0.0155393	0.017626
13.9	2.02491	3.96891	5.31645	6.49822	7.23885		0.242418	0.350484	0.33916	0.277541	0.251737		0.0645321	0.113449	0.157057	0.252562	0.355762		0.0027715	0.00609329	0.00839666	0.0153724	0.0174688
13.95	2.03251	3.98297	5.33379	6.51918	7.25014		0.241942	0.343751	0.329993	0.270436	0.246941		0.0644491	0.113706	0.157931	0.254726	0.356334		0.00275409	0.00589874	0.00830884	0.0151953	0.0173658
14	2.04425	4.00307	5.3508	6.52788	7.25035		0.241249	0.340192	0.325527	0.266351	0.242087		0.0654021	0.113927	0.158944	0.25499	0.358581		0.00272694	0.00567813	0.00828688	0.0150768	0.0173043
14.05	2.05048	4.02177	5.36598	6.54937	7.27379		0.240371	0.336557	0.316218	0.258287	0.237257		0.0661924	0.114181	0.159015	0.25544	0.360031		0.0027096	0.0054306	0.00831008	0.0148183	0.017321
14.1	2.06883	4.02768	5.3839	6.55064	7.27194		0.239739	0.33287	0.315496	0.250352	0.232404		0.065618	0.11476	0.15836	0.256197	0.359039		0.00273063	0.00516251	0.00833871	0.0147116	0.0173643
14.15	2.08132	4.04047	5.4012	6.57374	7.28269		0.238717	0.329126	0.310174	0.242254	0.227455		0.0656212	0.114848	0.159622	0.25663	0.36134		0.00276824	0.00493718	0.00832619	0.0146918	0.0173817
14.2	2.0856	4.06194	5.41915	6.58003	7.29318		0.238099	0.326281	0.301646	0.234127	0.222411		0.0658147	0.114855	0.160016	0.257892	0.36227		0.00281103	0.00477948	0.0083989	0.0146909	0.0173798
14.25	2.10217	4.07934	5.42613	6.58456	7.30984		0.237191	0.326116	0.298898	0.222817	0.217331		0.0657946	0.114507	0.160234	0.257663	0.362552		0.00291908	0.00469823	0.00817267	0.0146549	0.0173577
14.3	2.11315	4.09155	5.44387	6.59524	7.31965		0.236452	0.32259	0.293333	0.218465	0.212251		0.0666635	0.115495	0.160669	0.258494	0.363042		0.00283703	0.00477667	0.00804797	0.0146019	0.0173232
14.35	2.12763	4.11226	5.46651	6.61067	7.32032		0.236028	0.318777	0.285582	0.210534	0.207138		0.0658189	0.115161	0.161373	0.261036	0.36393		0.00295015	0.00475067	0.0079472	0.0145346	0.0172742
14.4	2.13556	4.13018	5.48236	6.62237	7.33674		0.235191	0.314982	0.279091	0.202532	0.201991		0.0672314	0.115897	0.162024	0.259764	0.365321		0.00295498	0.00483504	0.00791093	0.0144871	0.0172896
14.45	2.1471	4.14288	5.4956	6.6397	7.35155		0.23435	0.309575	0.270947	0.197891	0.196837		0.0660722	0.115776	0.161265	0.261055	0.365383		0.00295484	0.00493047	0.00791343	0.0144944	0.0173839
14.5	2.15859	4.16337	5.50676	6.6413	7.34805		0.23352	0.302373	0.265904	0.182878	0.1917		0.066755	0.117241	0.162598	0.261861	0.367338		0.00298512	0.00505999	0.00797171	0.0145823	0.0175419
14.55	2.17474	4.17878	5.51576	6.64084	7.36091		0.232668	0.29903	0.26036	0.175571	0.184864		0.0665774	0.116221	0.163174	0.262552	0.367475		0.00305606	0.00519394	0.00804873	0.0147184	0.0176344
14.6	2.18302	4.19216	5.52994	6.6514	7.37647		0.231794	0.293988	0.250543	0.168023	0.181684		0.0668336	0.116427	0.163141	0.262017	0.368089		0.00316975	0.00535351	0.00811396	0.014847	0.0177914
14.65	2.19372	4.21191	5.53529	6.66922	7.38735		0.230817	0.287589	0.246157	0.1642	0.176925		0.067124	0.116891	0.163716	0.264094	0.368848		0.0033018	0.00553302	0.00815317	0.0149212	0.0179151
14.7	2.20581	4.22324	5.55132	6.67549	7.41093		0.229639	0.28434	0.241973	0.157655	0.172369		0.0672857	0.117462	0.163848	0.265175	0.37106		0.00343164	0.00572421	0.00815984	0.0149258	0.0180374
14.75	2.21105	4.23629	5.56409	6.67354	7.39581		0.228468	0.280589	0.237464	0.152846	0.16801		0.067457	0.118114	0.164628	0.264666	0.371619		0.0035132	0.00587604	0.00815047	0.0148715	0.0180697
14.8	2.22914	4.24746	5.56827	6.67877	7.41176		0.227106	0.276389	0.234872	0.147326	0.163873		0.0672794	0.117787	0.16374	0.265892	0.371339		0.00353405	0.00596972	0.00815018	0.0148292	0.0179988
14.85	2.24004	4.26664	5.58755	6.6946	7.42402		0.225671	0.27183	0.229937	0.146405	0.160512		0.0679006	0.117247	0.165119	0.267356	0.372624		0.00350311	0.00601659	0.0082581	0.0148356	0.0179061
14.9	2.24948	4.2812	5.59728	6.68222	7.42612		0.224221	0.266891	0.22521	0.138151	0.15687		0.0681665	0.118955	0.165576	0.268307	0.372763		0.00349838	0.00598791	0.00819414	0.0147164	0.0179217
14.95	2.26226	4.30009	5.60869	6.69538	7.44466		0.222802	0.262145	0.220252	0.135301	0.154432		0.0677846	0.119403	0.165666	0.268933	0.375759		0.00340942	0.0058929	0.00826908	0.0146209	0.0180737
15	2.27864	4.31284	5.62358	6.71069	7.45096		0.221281	0.257098	0.215371	0.131862	0.150608		0.0684982	0.118734	0.166601	0.269941	0.376664		0.00341284	0.00578982	0.00833924	0.0145258	0.0182655
15.05	2.28337	4.33688	5.62908	6.70951	7.45109		0.22172	0.252231	0.210359	0.128821	0.148248		0.068611	0.119561	0.168207	0.269539	0.376935		0.00329734	0.00575645	0.0083897	0.0144858	0.0184928
15.1	2.30407	4.34065	5.64391	6.72041	7.46064		0.219003	0.247376	0.205527	0.127918	0.145942		0.069344	0.11972	0.167119	0.27051	0.377702		0.00320877	0.00578006	0.00850675	0.0145312	0.0187317
15.15	2.30768	4.35191	5.65155	6.73162	7.46483		0.217803	0.242562	0.200823	0.120373	0.143482		0.0683312	0.120022	0.167664	0.271016	0.378174		0.00311177	0.00578651	0.00848181	0.0146521	0.0189454
15.2	2.31853	4.37385	5.66154	6.72956	7.47681		0.216524	0.237814	0.196274	0.117579	0.140875		0.0680602	0.120061	0.168108	0.272289	0.378843		0.00303484	0.0057569	0.00845811	0.014823	0.0191179
15.25	2.33439	4.37554	5.6717	6.73045	7.47183		0.213911	0.233146	0.191275	0.115028	0.138158		0.0696854	0.121185	0.167976	0.27294	0.378584		0.00295639	0.00575134	0.00840249	0.0151561	0.0192639
15.3	2.34277	4.39442	5.67891	6.7433	7.48966		0.214038	0.228556	0.188488	0.112217	0.135472		0.069194	0.12097	0.168688	0.27347	0.380722		0.00287184	0.00560663	0.00834001	0.0153365	0.0194263
15.35	2.35241	4.40464	5.68377	6.74716	7.49301		0.211271	0.223798	0.184543	0.109148	0.132745		0.0691609	0.121839	0.169247	0.274105	0.38191		0.00278317	0.00545788	0.00824685	0.0155926	0.019615
15.4	2.36671	4.41041	5.69218	6.75263	7.5044		0.210041	0.219622	0.180808	0.104499	0.129892		0.0696226	0.122377	0.169772	0.275856	0.382968		0.0026963	0.0053781	0.00812957	0.0158331	0.0199054
15.45	2.37528	4.42963	5.6948	6.75615	7.49762		0.20854	0.215204	0.177056	0.102721	0.127057		0.0691195	0.121261	0.17089	0.276523	0.383213		0.00258929	0.00537354	0.00802346	0.0160951	0.0202632
15.5	2.38431	4.44351	5.71209	6.76285	7.51693		0.207111	0.21114	0.173012	0.0993753	0.12397		0.0698193	0.121284	0.170765	0.27681	0.385164		0.00244455	0.00540773	0.00791506	0.0163633	0.0206293
15.55	2.39666	4.44977	5.71538	6.7574	7.51447		0.205414	0.207079	0.168786	0.0960334	0.121089		0.0699513	0.121965	0.17119	0.277414	0.386556		0.00226865	0.00546911	0.0077837	0.0165197	0.020992
15.6	2.40255	4.44926	5.7223	6.75752	7.52259		0.203928	0.202982	0.164269	0.0927489	0.11819		0.0704692	0.122917	0.170564	0.279451	0.387631		0.00207509	0.00555536	0.00765403	0.0168079	0.0213504
15.65	2.41722	4.45778	5.72209	6.76584	7.51759		0.202395	0.19885	0.159947	0.090216	0.11634		0.0704819	0.123053	0.171517	0.278919	0.38864		0.00189705	0.00564938	0.00756357	0.0168698	0.0217192
15.7	2.42473	4.47211	5.74134	6.77906	7.52573		0.200786	0.194686	0.155473	0.087413	0.11377		0.0702213	0.122572	0.171809	0.278982	0.390298		0.00175645	0.00571313	0.00749085	0.0167915	0.0219987
15.75	2.43883	4.48328	5.74223	6.78412	7.53642		0.199197	0.190453	0.151019	0.0845833	0.111395		0.0702543	0.123502	0.173029	0.281449	0.389612		0.00145968	0.00574401	0.00740061	0.0167515	0.0221701
15.8	2.45358	4.49661	5.75526	6.79404	7.54266		0.197579	0.186297	0.146686	0.0820097	0.109094		0.0704926	0.123962	0.173072	0.281615	0.390748		0.00166025	0.00576642	0.0071373	0.0166245	0.0222682
15.85	2.46007	4.50311	5.75327	6.7879	7.55317		0.195937	0.182111	0.143123	0.0794416	0.106811		0.0702246	0.124481	0.172919	0.283474	0.39411		0.00160607	0.00576944	0.00713413	0.0164905	0.0223282
15.9	2.46547	4.50075	5.76785	6.78408	7.54678		0.194287	0.177972	0.139176	0.0768885	0.104531		0.0702182	0.12379	0.173057	0.283293	0.393916		0.00151984	0.00569987	0.00698913	0.0163807	0.0224132
15.95	2.47915	4.52099	5.77019	6.79682	7.56119		0.192636	0.173928	0.135381	0.0743286	0.102222		0.0703203	0.123794	0.173942	0.284174	0.394725		0.00146648	0.00558385	0.00689815	0.016308	0.0225821
16	2.49203	4.53715	5.78214	6.80393	7.5674		0.190987	0.169944	0.131582	0.0717712	0.0998997		0.0702065	0.124582	0.174428	0.28529	0.395245		0.00150082	0.0054965	0.00687891	0.0162798	0.0228344
16.05	2.50033	4.53033	5.78159	6.80282	7.57599		0.189341	0.166064	0.127728	0.0694394	0.0975867		0.0708915	0.124978	0.175572	0.286137	0.396913		0.00159086	0.00547988	0.00695232	0.0162696	0.0232507
16.1	2.51148	4.54271	5.79891	6.81233	7.58709		0.1877	0.162257	0.123819	0.0670423	0.0952966		0.0701513	0.125688	0.174853	0.286375	0.398509		0.00169146	0.00551576	0.00709372	0.016242	0.0234795
16.15	2.52267	4.54325	5.80079	6.81448	7.58485		0.186061	0.15848	0.119711	0.0646401	0.0926595		0.070281	0.125831	0.175668	0.287952	0.399694		0.00179423	0.00559573	0.00723623	0.0161653	0.0238702
16.2	2.52909	4.56639	5.80506	6.80723	7.5919		0.184425	0.154708	0.115518	0.0620432	0.0893074		0.0710118	0.126787	0.176118	0.288827	0.401501		0.0018794	0.00570164	0.00729772	0.0160261	0.0241744
16.25	2.54559	4.57292	5.80657	6.82906	7.60227		0.182792	0.150929	0.111565	0.0595515	0.0870519		0.0711607	0.127336	0.175455	0.28915	0.402718		0.00193939	0.00579672	0.00734621	0.015878	0.0244585
16.3	2.55789	4.57945	5.81429	6.82183	7.60462		0.181159	0.147138	0.107796	0.0571217	0.0851151		0.0706768	0.125669	0.175868	0.291198	0.4016		0.00198247	0.00579358	0.00733971	0.0158019	0.0246485
16.35	2.56731	4.57971	5.82117	6.82884	7.61551		0.179528	0.143333	0.104096	0.0547119	0.0833036		0.0706798	0.126442	0.176761	0.289955	0.403705		0.00199121	0.00586709	0.00733655	0.0158149	0.0246925
16.4	2.56914	4.59186	5.83224	6.82738	7.62021		0.177897	0.139515	0.100409	0.0522998	0.081511		0.0714042	0.126835	0.17703	0.291398	0.406055		0.00200084	0.0058008	0.00724811	0.0159014	0.0245094
16.45	2.58194	4.60166	5.83576	6.84184	7.6234		0.176267	0.135686	0.0967121	0.0498762	0.0796935		0.0718296	0.127507	0.178145	0.291739	0.407872		0.00181865	0.00566371	0.00722321	0.0160201	0.0241531
16.5	2.58951	4.60686	5.84392	6.83974	7.6168		0.174636	0.131846	0.0929997	0.0474391	0.0778382		0.0711979	0.12719	0.177619	0.294345	0.407662		0.00170316	0.00551167	0.00701535	0.0161248	0.0237855
16.55	2.60151	4.61289	5.84043	6.84406	7.62393		0.173006	0.127996	0.0892715	0.0449891	0.0759436		0.072237	0.127706	0.178335	0.293759	0.409926		0.00158013	0.00535094	0.00677395	0.0161873	0.0234732
16.6	2.61294	4.61782	5.8537	6.83756	7.62855		0.171374	0.124138	0.0855287	0.0425277	0.074012		0.0723679	0.12779	0.178321	0.294456	0.411832		0.00148283	0.00517916	0.00660569	0.0161749	0.0232196
16.65	2.61795	4.61578	5.84403	6.83947	7.63433		0.169742	0.120273	0.0817731	0.040057	0.0720471		0.0722519	0.128517	0.178308	0.29611	0.411609		0.0013673	0.00505581	0.00651433	0.016121	0.0230131
16.7	2.62733	4.6213	5.85035	6.84058	7.62845		0.168108	0.116402	0.0780069	0.0375788	0.070054		0.0725593	0.129041	0.17913	0.296774	0.413636		0.00121611	0.00502232	0.00645868	0.0160983	0.0227986
16.75	2.63368	4.62212	5.85214	6.85286	7.62743		0.166473	0.112526	0.0742322	0.0350955	0.0680381		0.0723466	0.129811	0.180253	0.297447	0.413172		0.00106265	0.00508057	0.00641007	0.0161276	0.0225775
16.8	2.63394	4.63107	5.85625	6.84453	7.63459		0.164836	0.108647	0.0704503	0.0326086	0.0660051		0.0722861	0.128674	0.18046	0.298939	0.415869		0.000991415	0.0051433	0.00634888	0.0161465	0.0223765
16.85	2.64389	4.61914	5.85576	6.84688	7.63275		0.163197	0.104764	0.0666625	0.0301194	0.0639588		0.0719595	0.12933	0.180921	0.298825	0.416631		0.000819096	0.0051307	0.00626575	0.0161508	0.0221237
16.9	2.65499	4.62891	5.84539	6.84555	7.637		0.161556	0.10088	0.0628707	0.0276297	0.0619032		0.0720149	0.1295	0.180666	0.299872	0.417832		0.000719326	0.00505918	0.0061697	0.0162078	0.0222924
16.95	2.66131	4.63092	5.85716	6.83438	7.64079		0.159913	0.0969944	0.0590764	0.0251408	0.0598417		0.0724861	0.130048	0.180843	0.300646	0.417865		0.000814217	0.00494034	0.00618138	0.0163631	0.0222898
17	2.66051	4.63006	5.85236	6.83736	7.61751		0.158267	0.0931085	0.0552809	0.0226541	0.0577771		0.0716766	0.129469	0.18023	0.301517	0.418715		0.00090909	0.00481795	0.0058774	0.0166121	0.0222375
17.05	2.66768	4.63181	5.85432	6.83299	7.63871		0.156619	0.0892229	0.0514853	0.0201709	0.055712		0.0719979	0.130198	0.181147	0.30271	0.420117		0.000987078	0.00471164	0.00581001	0.0169596	0.0222091
17.1	2.67806	4.63219	5.85672	6.84345	7.64056		0.154967	0.0853382	0.0476905	0.0176925	0.0536487		0.0728242	0.130744	0.181816	0.303724	0.419216		0.00146308	0.00509071	0.00591611	0.0175931	0.0229312
17.15	2.68472	4.63569	5.86265	6.83464	7.62928		0.153313	0.081455	0.0438972	0.0152197	0.0515892		0.0718638	0.130545	0.181004	0.304185	0.4218		0.00156016	0.00519292	0.00611096	0.0181034	0.0232999
17.2	2.69228	4.63818	5.85588	6.83445	7.64408		0.151656	0.0775737	0.0401064	0.0127536	0.0495353		0.0721659	0.131051	0.182506	0.304925	0.423281		0.00165664	0.00516324	0.00630981	0.018564	0.02343
17.25	2.69539	4.64912	5.86234	6.85216	7.64676		0.149996	0.0736948	0.0363188	0.0102952	0.0474887		0.0725233	0.131328	0.182217	0.305581	0.424731		0.00176632	0.0051309	0.00647337	0.0190024	0.0234571
17.3	2.70635	4.65624	5.86487	6.84421	7.64908		0.148333	0.0698188	0.0325352	0.00784535	0.0454511		0.0730189	0.131534	0.182585	0.305727	0.425993		0.00188268	0.00511137	0.00661434	0.0194314	0.0234656
17.35	2.71499	4.65874	5.87639	6.85867	7.65657		0.146666	0.0659461	0.0287562	0.00540435	0.0434238		0.072169	0.13168	0.183449	0.308183	0.427369		0.00200154	0.00510198	0.00674335	0.0198578	0.0234817
17.4	2.7183	4.65161	5.8789	6.85949	7.66899		0.144997	0.062077	0.0249824	0.00297261	0.0414069		0.0735147	0.13226	0.183919	0.30858	0.428578		0.00212101	0.00509981	0.00686432	0.0202845	0.0235117
17.45	2.72883	4.65882	5.87715	6.8579	7.66162		0.143324	0.0582116	0.0212141	0.00055049	0.0394006		0.0717831	0.133098	0.183855	0.309844	0.430595		0.00223988	0.00510211	0.00697991	0.0207129	0.0235544
17.5	2.73418	4.66896	5.88101	6.85181	7.67034		0.141649	0.0543504	0.0174516	-0.00186176	0.0374057		0.0731583	0.13329	0.18375	0.310837	0.432056		0.00235896	0.0051066	0.00709312	0.0211441	0.0236065
17.55	2.73653	4.65812	5.88534	6.86198	7.66758		0.13997	0.0504938	0.0136951	-0.00426411	0.0354232		0.0733435	0.133067	0.185475	0.312141	0.431589		0.00247803	0.00511194	0.00720652	0.0215783	0.0236647
17.6	2.74391	4.67007	5.89364	6.86192	7.6827		0.138288	0.0466423	0.00994463	-0.00665652	0.033454		0.0733637	0.132109	0.184117	0.312068	0.435073		0.00259651	0.00511768	0.00732101	0.0220151	0.0237269
17.65	2.75821	4.6675	5.88876	6.87521	7.6799		0.136604	0.042796	0.00620039	-0.009039	0.0314988		0.073336	0.133736	0.185246	0.314265	0.436267		0.00271411	0.00512379	0.0074378	0.022454	0.0237889
17.7	2.76293	4.68455	5.89794	6.86318	7.68985		0.134916	0.038955	0.00246258	-0.0114118	0.0295579		0.0739859	0.134565	0.18545	0.314821	0.437347		0.00283064	0.00512941	0.00755745	0.0228941	0.0238469
17.75	2.76277	4.69277	5.90839	6.86625	7.69348		0.133225	0.0351191	-0.00126855	-0.013775	0.0276311		0.0733764	0.133696	0.185538	0.315791	0.437214		0.00294579	0.00513339	0.00768015	0.0233357	0.0238981
17.8	2.77066	4.69259	5.90484	6.88424	7.70574		0.131532	0.0312878	-0.00499309	-0.0161288	0.025717		0.0731691	0.134684	0.186292	0.316711	0.438747		0.0030595	0.00513536	0.00780629	0.0237796	0.0239406
17.85	2.78066	4.69449	5.90948	6.88515	7.70691		0.129836	0.0274608	-0.00871106	-0.0184738	0.0238144		0.0739627	0.13469	0.186839	0.318185	0.439421		0.00317243	0.00513449	0.00793631	0.0242267	0.0239728
17.9	2.77997	4.68953	5.91579	6.87823	7.69727		0.128137	0.0236379	-0.0124231	-0.0208104	0.0219227		0.0740903	0.134316	0.187588	0.31993	0.440664		0.00328481	0.00513026	0.00806977	0.0246771	0.0239936
17.95	2.78727	4.70314	5.90922	6.88819	7.70831								0.0740084	0.134396	0.187957	0.320576	0.440939
18	2.80175	4.69888	5.92599	6.88789	7.72146								0.0737766	0.13553	0.18841	0.322718	0.441397

## Sheet: S10
	deGFP mean	deGFP mean	deGFP mean	deGFP mean	deGFP mean
time (hours)	0.1 nM	0.2 nM	0.3 nM	0.5nM	0.7 nM
0	0.00172988	0.00105762	0.00106191	0.000104629	-0.000286912
0.05	0.000951122	0.000597951	0.000717105	-0.000244462	-0.000401986
0.1	0.00118074	0.000546849	0.0003767	-3.1758e-05	-9.56255e-05
0.15	0.00115964	0.000597951	0.000427801	8.3211e-05	-0.000542348
0.2	0.000814875	0.000325633	0.00072551	0.000840373	0.000163819
0.25	0.000985131	0.000831897	0.000661748	5.33522e-05	0.000100057
0.3	0.000887254	0.000648946	0.000866047	0.000683025	0.000674444
0.35	0.00076177	0.00055325	0.00105107	0.000446968	0.00131488
0.4	0.000395832	0.000395832	0.000778792	0.000897946	0.00173178
0.45	0.00135096	0.00068299	0.00135525	0.00171272	0.00238498
0.5	0.00116597	0.00104682	0.00151914	0.00216591	0.00331479
0.55	0.00127654	0.00125105	0.00169787	0.00252766	0.00431902
0.6	0.00117663	0.00109155	0.00205312	0.0034191	0.00617202
0.65	0.00160737	0.00199033	0.0025818	0.00513908	0.00827925
0.7	0.00160418	0.00268919	0.00348061	0.00625928	0.0108078
0.75	0.00212862	0.0030051	0.00444329	0.00833246	0.0132385
0.8	0.00184889	0.00313813	0.0052655	0.00940585	0.0158947
0.85	0.00287533	0.00376469	0.00613036	0.0121045	0.0191338
0.9	0.00325718	0.004606	0.00779288	0.0145458	0.0227793
0.95	0.00328275	0.0056825	0.00839705	0.0170307	0.0260897
1	0.0037274	0.00609736	0.00948846	0.0193773	0.0300658
1.05	0.00417948	0.0072472	0.0110766	0.0216505	0.0338666
1.1	0.0043231	0.00811837	0.0121222	0.0246533	0.0372312
1.15	0.00493153	0.00840342	0.0132923	0.0267936	0.0411032
1.2	0.00509005	0.00948514	0.0150718	0.0292582	0.0448911
1.25	0.00586863	0.0106169	0.0156845	0.0321558	0.0482098
1.3	0.00629515	0.0115157	0.0173364	0.0343694	0.0516915
1.35	0.00710144	0.0118242	0.0182277	0.036499	0.0547869
1.4	0.00686857	0.0123189	0.0192457	0.0388913	0.0579792
1.45	0.00728976	0.013557	0.0202498	0.040942	0.0613831
1.5	0.00789926	0.0136134	0.0213614	0.0431473	0.0638988
1.55	0.00783336	0.0146749	0.0226315	0.0447152	0.0664369
1.6	0.00861937	0.0153461	0.0231027	0.0467692	0.0695164
1.65	0.0091119	0.0163619	0.0241908	0.0485467	0.0721405
1.7	0.00923421	0.0167437	0.0250578	0.0504561	0.0747946
1.75	0.00968096	0.0176032	0.0257385	0.0515837	0.0762625
1.8	0.0101905	0.0183084	0.026648	0.0533527	0.0789123
1.85	0.0103	0.0190008	0.0277362	0.0550662	0.0809707
1.9	0.0109627	0.019455	0.0288412	0.0566693	0.082544
1.95	0.0112403	0.0197071	0.0294167	0.0580786	0.0852978
2	0.0117839	0.0209527	0.0303177	0.0593457	0.0865649
2.05	0.0117467	0.0208219	0.0312335	0.0603253	0.0885104
2.1	0.0122136	0.0219568	0.0318365	0.0619922	0.0903261
2.15	0.0129487	0.0221983	0.032261	0.0629102	0.0912485
2.2	0.0129837	0.0227438	0.0333768	0.0643706	0.0933344
2.25	0.0134997	0.0235576	0.0341268	0.0659715	0.0950247
2.3	0.0133507	0.0236172	0.0338928	0.0662353	0.0965735
2.35	0.0145612	0.0238108	0.0349159	0.0674885	0.0974778
2.4	0.0139315	0.0248107	0.0358648	0.0691222	0.0996732
2.45	0.0146516	0.0252584	0.0362572	0.0692084	0.100062
2.5	0.0148739	0.0250424	0.0361094	0.0705114	0.101326
2.55	0.0155164	0.0266124	0.0381388	0.0716644	0.103283
2.6	0.0155781	0.0266188	0.0381197	0.0725558	0.103554
2.65	0.0152728	0.0274751	0.0383931	0.0729271	0.104312
2.7	0.0159769	0.0273666	0.0392121	0.0738567	0.106123
2.75	0.0162248	0.0276995	0.0393706	0.0738067	0.106634
2.8	0.0166896	0.0285175	0.0402183	0.0759394	0.107861
2.85	0.016546	0.0282888	0.0404874	0.0758768	0.109223
2.9	0.0169502	0.0290886	0.0411426	0.0771956	0.109185
2.95	0.017181	0.028894	0.0415224	0.0779328	0.111335
3	0.0174959	0.0298981	0.0417436	0.0785625	0.112173
3.05	0.0177554	0.0307958	0.0423265	0.0793963	0.112769
3.1	0.0180373	0.0308053	0.0429444	0.0796187	0.113914
3.15	0.0183766	0.0307149	0.0432668	0.0808729	0.114607
3.2	0.0182841	0.031533	0.0439912	0.0815631	0.115365
3.25	0.0183001	0.0323401	0.0440241	0.082413	0.116245
3.3	0.0187701	0.032355	0.0444772	0.0818705	0.118191
3.35	0.0191052	0.0324518	0.0449527	0.0835031	0.118718
3.4	0.0192275	0.0320892	0.0452366	0.0834553	0.119223
3.45	0.0196658	0.0332805	0.0463471	0.0850679	0.120338
3.5	0.0199987	0.0332347	0.046965	0.0854221	0.120956
3.55	0.0199859	0.0335751	0.0468757	0.0853838	0.12187
3.6	0.0205412	0.0339728	0.0470139	0.086424	0.122881
3.65	0.0207497	0.0350026	0.0478563	0.0876706	0.123906
3.7	0.0206326	0.0343324	0.0478925	0.0874088	0.124142
3.75	0.0211624	0.0350535	0.0484051	0.0890151	0.125579
3.8	0.0217973	0.0355312	0.0489976	0.089365	0.126984
3.85	0.0217314	0.0353037	0.0492508	0.0895245	0.127981
3.9	0.0216591	0.0356226	0.0500209	0.0905285	0.128598
3.95	0.0220304	0.0365044	0.0498646	0.0908403	0.129144
4	0.022376	0.0368414	0.0504314	0.0919645	0.129536
4.05	0.0222835	0.0374	0.0513302	0.0918932	0.130397
4.1	0.0226334	0.0374308	0.0512461	0.0922345	0.131138
4.15	0.0229482	0.0378903	0.0519651	0.0932642	0.131666
4.2	0.0225706	0.0378361	0.0524045	0.0935715	0.133824
4.25	0.0236651	0.038488	0.0527926	0.0942533	0.134995
4.3	0.0231004	0.0391017	0.0528065	0.0943436	0.135851
4.35	0.0233705	0.0392146	0.0535956	0.0954138	0.136504
4.4	0.0238651	0.0393219	0.0538009	0.0962699	0.137603
4.45	0.0238204	0.0399154	0.0543349	0.0970166	0.138273
4.5	0.0242012	0.0400409	0.0550645	0.0978399	0.139943
4.55	0.0245299	0.0405057	0.0559506	0.0985685	0.141187
4.6	0.024298	0.0409292	0.0557442	0.0983876	0.141976
4.65	0.0243097	0.0407621	0.056075	0.0990119	0.141839
4.7	0.0248394	0.0416278	0.0568344	0.100146	0.144636
4.75	0.0256903	0.0418194	0.0576896	0.100273	0.144883
4.8	0.0257253	0.0423565	0.0579672	0.101066	0.145709
4.85	0.0256914	0.0428159	0.0574822	0.102555	0.147147
4.9	0.0261318	0.043235	0.0588458	0.102995	0.148749
4.95	0.0262126	0.0430606	0.0589862	0.103195	0.149502
5	0.0269337	0.0436924	0.0599711	0.103708	0.150521
5.05	0.0268976	0.044354	0.0598158	0.104565	0.151434
5.1	0.0264742	0.0438158	0.0600647	0.104929	0.152538
5.15	0.0270049	0.0450826	0.0609359	0.105877	0.153984
5.2	0.0278825	0.0452836	0.0618857	0.10666	0.155495
5.25	0.0277825	0.0458602	0.0623432	0.107322	0.155603
5.3	0.0279038	0.046007	0.0625836	0.107805	0.156729
5.35	0.0280347	0.0465335	0.0627314	0.108932	0.157945
5.4	0.0286079	0.0464218	0.0639259	0.109156	0.159399
5.45	0.0280762	0.0474386	0.0640833	0.109654	0.160186
5.5	0.0285335	0.0476919	0.0645151	0.110792	0.16143
5.55	0.0291823	0.0484215	0.0653384	0.111232	0.163922
5.6	0.0291185	0.0482428	0.066453	0.112811	0.163832
5.65	0.0297578	0.0486269	0.0663905	0.113109	0.164701
5.7	0.0300823	0.0489981	0.0672509	0.114344	0.167085
5.75	0.030229	0.049549	0.0681677	0.115623	0.16824
5.8	0.0306896	0.0505329	0.0681986	0.115705	0.168645
5.85	0.0306705	0.0506627	0.0687113	0.116664	0.17057
5.9	0.0306503	0.0505446	0.0687762	0.117074	0.170805
5.95	0.0322256	0.0516264	0.0703728	0.11816	0.17287
6	0.0316693	0.0518062	0.0706972	0.119148	0.173565
6.05	0.0323745	0.0527368	0.0707771	0.120087	0.175163
6.1	0.0320767	0.0528432	0.0716833	0.120066	0.17541
6.15	0.0315917	0.0526093	0.0719684	0.121308	0.17798
6.2	0.0325479	0.0535911	0.0720525	0.122652	0.178966
6.25	0.0329011	0.054374	0.0732693	0.123222	0.180153
6.3	0.0329118	0.0542952	0.0732544	0.124079	0.180857
6.35	0.0336722	0.0548812	0.074551	0.124925	0.182094
6.4	0.0333393	0.0553907	0.0747372	0.125098	0.183821
6.45	0.0337967	0.0554184	0.0758115	0.125794	0.184495
6.5	0.0339764	0.0558322	0.0757106	0.127846	0.186083
6.55	0.0345104	0.0559237	0.0761423	0.128371	0.187413
6.6	0.0342871	0.0566874	0.0774591	0.129888	0.188538
6.65	0.034504	0.0576107	0.0785655	0.129692	0.189121
6.7	0.0343998	0.0584042	0.0782825	0.130239	0.190476
6.75	0.0354732	0.0581416	0.0791855	0.13047	0.191975
6.8	0.0350731	0.0585201	0.0791005	0.132359	0.193962
6.85	0.0359645	0.0592413	0.0799747	0.133463	0.194615
6.9	0.0364889	0.0593317	0.0805077	0.134774	0.196314
6.95	0.0362379	0.0603869	0.0814651	0.134604	0.197667
7	0.0361517	0.060305	0.0819192	0.135484	0.198134
7.05	0.0367219	0.0618665	0.0824383	0.136326	0.19984
7.1	0.0374356	0.0612996	0.0832713	0.137453	0.200979
7.15	0.0368815	0.0613539	0.0836744	0.138392	0.202301
7.2	0.0377515	0.0618751	0.0841701	0.139092	0.203431
7.25	0.0376239	0.0622367	0.0846211	0.140462	0.204848
7.3	0.0380599	0.0632429	0.0843083	0.140405	0.204633
7.35	0.0379121	0.062559	0.0853647	0.140776	0.207553
7.4	0.0384706	0.0634494	0.0865528	0.1421	0.20832
7.45	0.0385578	0.0640769	0.0869846	0.143153	0.209722
7.5	0.0387822	0.064463	0.0874132	0.14402	0.209372
7.55	0.0394791	0.0649045	0.0891696	0.146108	0.212481
7.6	0.0387397	0.0656715	0.0885663	0.146428	0.213482
7.65	0.0390493	0.0651556	0.0896289	0.146912	0.214481
7.7	0.0394227	0.0652311	0.0898408	0.14743	0.215416
7.75	0.039595	0.0666373	0.0908809	0.148798	0.217652
7.8	0.0400981	0.0675403	0.092388	0.149863	0.218598
7.85	0.0408331	0.067416	0.0926639	0.150777	0.219685
7.9	0.0406843	0.0679265	0.0926978	0.150879	0.220677
7.95	0.0411352	0.0690497	0.0930894	0.152866	0.222996
8	0.0410213	0.0686892	0.0937626	0.153407	0.22398

## Sheet: S12
	S12a						S12b
	deGFP mean	deGFP mean	deGFP mean	deGFP mean	deGFP mean		deGFP slope	deGFP slope	deGFP slope	deGFP slope	deGFP slope
time (hours)	0.1 nM	0.2 nM	0.3 nM	0.5nM	0.7 nM		0.1 nM	0.2 nM	0.3 nM	0.5nM	0.7 nM
0	0.00295773	0.00116831	0.00226178	0.00104951	0.00182315		0.00172988	0.00105762	0.00106191	0.000104629	-0.000286912
0.05	0.00144277	0.000568285	0.00174254	0.000252925	0.000883498		0.000951122	0.000597951	0.000717105	-0.000244462	-0.000401986
0.1	0.000259832	-0.000121124	0.00102347	0.000319184	0.0011132		0.00118074	0.000546849	0.0003767	-3.1758e-05	-9.56255e-05
0.15	0.000608689	0.000293753	0.00132979	0.000176283	0.000699618		0.00115964	0.000597951	0.000427801	8.3211e-05	-0.000542348
0.2	0.00115323	0.000453246	0.00122762	0.00100326	0.000990624		0.000814875	0.000325633	0.00072551	0.000840373	0.000163819
0.25	0.000966057	0.00070214	0.00098084	0.000206923	0.000980453		0.000985131	0.000831897	0.000661748	5.33522e-05	0.000100057
0.3	0.00093199	0.000478796	0.000882964	0.000559194	0.00173616		0.000887254	0.000648946	0.000866047	0.000683025	0.000674444
0.35	0.000800104	0.000989351	0.000991496	0.000551555	0.00195076		0.00076177	0.00055325	0.00105107	0.000446968	0.00131488
0.4	0.000783082	0.000497946	0.00109788	0.00106724	0.00300268		0.000395832	0.000395832	0.000778792	0.000897946	0.00173178
0.45	0.00115325	0.00100208	0.0015042	0.00180504	0.00504517		0.00135096	0.00068299	0.00135525	0.00171272	0.00238498
0.5	0.00165106	0.00115537	0.0022169	0.00261437	0.00750147		0.00116597	0.00104682	0.00151914	0.00216591	0.00331479
0.55	0.00136176	0.00176805	0.00257866	0.00339564	0.0106265		0.00127654	0.00125105	0.00169787	0.00252766	0.00431902
0.6	0.00143412	0.00227868	0.00361475	0.00528736	0.0144768		0.00117663	0.00109155	0.00205312	0.0034191	0.00617202
0.65	0.00169586	0.00275422	0.00554325	0.00722379	0.0193713		0.00160737	0.00199033	0.0025818	0.00513908	0.00827925
0.7	0.00221279	0.0038233	0.00723347	0.0102885	0.0255321		0.00160418	0.00268919	0.00348061	0.00625928	0.0108078
0.75	0.002466	0.00500081	0.00902164	0.0125722	0.0319738		0.00212862	0.0030051	0.00444329	0.00833246	0.0132385
0.8	0.00271923	0.00599973	0.0113204	0.0163621	0.040075		0.00184889	0.00313813	0.0052655	0.00940585	0.0158947
0.85	0.00356807	0.00711351	0.0139511	0.0208514	0.0482884		0.00287533	0.00376469	0.00613036	0.0121045	0.0191338
0.9	0.00420868	0.0084188	0.0171412	0.0251186	0.0576968		0.00325718	0.004606	0.00779288	0.0145458	0.0227793
0.95	0.00467664	0.0101868	0.0202388	0.0299334	0.0677612		0.00328275	0.0056825	0.00839705	0.0170307	0.0260897
1	0.00542981	0.0119994	0.023913	0.0353532	0.0789644		0.0037274	0.00609736	0.00948846	0.0193773	0.0300658
1.05	0.00615103	0.0138728	0.0282328	0.0422983	0.0912015		0.00417948	0.0072472	0.0110766	0.0216505	0.0338666
1.1	0.00725102	0.0161417	0.0322484	0.0478063	0.104342		0.0043231	0.00811837	0.0121222	0.0246533	0.0372312
1.15	0.00760853	0.018133	0.0366778	0.0545868	0.116812		0.00493153	0.00840342	0.0132923	0.0267936	0.0411032
1.2	0.00807449	0.0200384	0.0417848	0.0619352	0.130177		0.00509005	0.00948514	0.0150718	0.0292582	0.0448911
1.25	0.0087893	0.0228084	0.04601	0.0698134	0.144526		0.00586863	0.0106169	0.0156845	0.0321558	0.0482098
1.3	0.00999562	0.0244327	0.0513681	0.0769118	0.159694		0.00629515	0.0115157	0.0173364	0.0343694	0.0516915
1.35	0.010885	0.027273	0.056004	0.084772	0.175503		0.00710144	0.0118242	0.0182277	0.036499	0.0547869
1.4	0.0117766	0.0295102	0.0615024	0.0925445	0.190686		0.00686857	0.0123189	0.0192457	0.0388913	0.0579792
1.45	0.0123637	0.0327844	0.0670593	0.100806	0.206285		0.00728976	0.013557	0.0202498	0.040942	0.0613831
1.5	0.0129828	0.0344917	0.07226	0.108609	0.222653		0.00789926	0.0136134	0.0213614	0.0431473	0.0638988
1.55	0.0138467	0.0374086	0.0783851	0.117531	0.239892		0.00783336	0.0146749	0.0226315	0.0447152	0.0664369
1.6	0.0151254	0.0402776	0.084341	0.12675	0.257659		0.00861937	0.0153461	0.0231027	0.0467692	0.0695164
1.65	0.0155021	0.0427125	0.0892374	0.135133	0.274574		0.0091119	0.0163619	0.0241908	0.0485467	0.0721405
1.7	0.0170018	0.0449753	0.095036	0.143914	0.294061		0.00923421	0.0167437	0.0250578	0.0504561	0.0747946
1.75	0.0177168	0.048358	0.102023	0.15316	0.310851		0.00968096	0.0176032	0.0257385	0.0515837	0.0762625
1.8	0.0183658	0.0520185	0.108187	0.162324	0.32874		0.0101905	0.0183084	0.026648	0.0533527	0.0789123
1.85	0.0193552	0.0542875	0.11393	0.171446	0.348162		0.0103	0.0190008	0.0277362	0.0550662	0.0809707
1.9	0.0201744	0.0578075	0.121031	0.181192	0.368579		0.0109627	0.019455	0.0288412	0.0566693	0.082544
1.95	0.0211084	0.0607467	0.1269	0.191165	0.386724		0.0112403	0.0197071	0.0294167	0.0580786	0.0852978
2	0.0222253	0.0630222	0.1324	0.200089	0.406513		0.0117839	0.0209527	0.0303177	0.0593457	0.0865649
2.05	0.0237891	0.0664721	0.13912	0.209714	0.426032		0.0117467	0.0208219	0.0312335	0.0603253	0.0885104
2.1	0.0246082	0.0695963	0.145365	0.218015	0.447123		0.0122136	0.0219568	0.0318365	0.0619922	0.0903261
2.15	0.0249763	0.0716292	0.152338	0.229012	0.466687		0.0129487	0.0221983	0.032261	0.0629102	0.0912485
2.2	0.0263444	0.0754492	0.158581	0.239306	0.486354		0.0129837	0.0227438	0.0333768	0.0643706	0.0933344
2.25	0.0274742	0.0783885	0.165003	0.250591	0.507435		0.0134997	0.0235576	0.0341268	0.0659715	0.0950247
2.3	0.0285634	0.0819308	0.171437	0.260098	0.526925		0.0133507	0.0236172	0.0338928	0.0662353	0.0965735
2.35	0.0298358	0.0850521	0.178315	0.269827	0.547197		0.0145612	0.0238108	0.0349159	0.0674885	0.0974778
2.4	0.0305506	0.0881476	0.184591	0.280289	0.567408		0.0139315	0.0248107	0.0358648	0.0691222	0.0996732
2.45	0.0311187	0.0908508	0.191396	0.289879	0.587355		0.0146516	0.0252584	0.0362572	0.0692084	0.100062
2.5	0.0316698	0.0954749	0.197852	0.301225	0.608921		0.0148739	0.0250424	0.0361094	0.0705114	0.101326
2.55	0.0330486	0.0982513	0.205579	0.310599	0.630816		0.0155164	0.0266124	0.0381388	0.0716644	0.103283
2.6	0.0342442	0.101634	0.211712	0.321411	0.651547		0.0155781	0.0266188	0.0381197	0.0725558	0.103554
2.65	0.0354506	0.105697	0.218675	0.333293	0.672256		0.0152728	0.0274751	0.0383931	0.0729271	0.104312
2.7	0.0366207	0.108843	0.224996	0.342655	0.693814		0.0159769	0.0273666	0.0392121	0.0738567	0.106123
2.75	0.0371803	0.111598	0.231826	0.35372	0.714349		0.0162248	0.0276995	0.0393706	0.0738067	0.106634
2.8	0.0385909	0.115954	0.239516	0.365541	0.735194		0.0166896	0.0285175	0.0402183	0.0759394	0.107861
2.85	0.0392612	0.119601	0.245929	0.377092	0.754815		0.016546	0.0282888	0.0404874	0.0758768	0.109223
2.9	0.0409803	0.122927	0.253495	0.390152	0.779105		0.0169502	0.0290886	0.0411426	0.0771956	0.109185
2.95	0.0417101	0.12653	0.261874	0.401095	0.800538		0.017181	0.028894	0.0415224	0.0779328	0.111335
3	0.0425355	0.130174	0.269277	0.412348	0.819574		0.0174959	0.0298981	0.0417436	0.0785625	0.112173
3.05	0.0438972	0.133946	0.277966	0.424464	0.84344		0.0177554	0.0307958	0.0423265	0.0793963	0.112769
3.1	0.0445504	0.138628	0.282741	0.437705	0.863469		0.0180373	0.0308053	0.0429444	0.0796187	0.113914
3.15	0.0467141	0.143654	0.292442	0.447946	0.887369		0.0183766	0.0307149	0.0432668	0.0808729	0.114607
3.2	0.0467887	0.146753	0.299629	0.459716	0.909471		0.0182841	0.031533	0.0439912	0.0815631	0.115365
3.25	0.0491395	0.14982	0.307619	0.475547	0.932768		0.0183001	0.0323401	0.0440241	0.082413	0.116245
3.3	0.0499353	0.1552	0.317284	0.486017	0.953192		0.0187701	0.032355	0.0444772	0.0818705	0.118191
3.35	0.051146	0.159818	0.324763	0.497391	0.975891		0.0191052	0.0324518	0.0449527	0.0835031	0.118718
3.4	0.0521523	0.164047	0.332834	0.510236	0.999566		0.0192275	0.0320892	0.0452366	0.0834553	0.119223
3.45	0.0536756	0.168623	0.341837	0.525854	1.02006		0.0196658	0.0332805	0.0463471	0.0850679	0.120338
3.5	0.0554776	0.173975	0.351349	0.539646	1.04421		0.0199987	0.0332347	0.046965	0.0854221	0.120956
3.55	0.0560393	0.17776	0.361318	0.553727	1.06556		0.0199859	0.0335751	0.0468757	0.0853838	0.12187
3.6	0.0580435	0.183804	0.369388	0.568343	1.08994		0.0205412	0.0339728	0.0470139	0.086424	0.122881
3.65	0.0601711	0.188215	0.377272	0.581352	1.11314		0.0207497	0.0350026	0.0478563	0.0876706	0.123906
3.7	0.0603456	0.194508	0.387694	0.596258	1.13819		0.0206326	0.0343324	0.0478925	0.0874088	0.124142
3.75	0.0635242	0.199825	0.398066	0.609566	1.16336		0.0211624	0.0350535	0.0484051	0.0890151	0.125579
3.8	0.0649941	0.206363	0.406845	0.625349	1.18323		0.0217973	0.0355312	0.0489976	0.089365	0.126984
3.85	0.0664282	0.211029	0.417042	0.640235	1.2091		0.0217314	0.0353037	0.0492508	0.0895245	0.127981
3.9	0.0684622	0.216786	0.426518	0.655379	1.23257		0.0216591	0.0356226	0.0500209	0.0905285	0.128598
3.95	0.0698728	0.222904	0.436122	0.669686	1.25566		0.0220304	0.0365044	0.0498646	0.0908403	0.129144
4	0.0717343	0.226641	0.446079	0.68769	1.28455		0.022376	0.0368414	0.0504314	0.0919645	0.129536
4.05	0.0734854	0.234507	0.45796	0.703534	1.30489		0.0222835	0.0374	0.0513302	0.0918932	0.130397
4.1	0.0747001	0.240018	0.468909	0.719506	1.32875		0.0226334	0.0374308	0.0512461	0.0922345	0.131138
4.15	0.0768872	0.246962	0.479236	0.735844	1.35553		0.0229482	0.0378903	0.0519651	0.0932642	0.131666
4.2	0.0791998	0.252474	0.490228	0.750718	1.37768		0.0225706	0.0378361	0.0524045	0.0935715	0.133824
4.25	0.0816317	0.259964	0.50307	0.769284	1.40379		0.0236651	0.038488	0.0527926	0.0942533	0.134995
4.3	0.0833144	0.265922	0.51267	0.784316	1.42964		0.0231004	0.0391017	0.0528065	0.0943436	0.135851
4.35	0.086008	0.273345	0.524799	0.803506	1.45525		0.0233705	0.0392146	0.0535956	0.0954138	0.136504
4.4	0.0884908	0.279775	0.535011	0.821648	1.48049		0.0238651	0.0393219	0.0538009	0.0962699	0.137603
4.45	0.0902821	0.287849	0.547642	0.839515	1.50926		0.0238204	0.0399154	0.0543349	0.0970166	0.138273
4.5	0.0935628	0.294244	0.56186	0.858189	1.53635		0.0242012	0.0400409	0.0550645	0.0978399	0.139943
4.55	0.0962328	0.302921	0.575029	0.877239	1.55835		0.0245299	0.0405057	0.0559506	0.0985685	0.141187
4.6	0.0979816	0.312558	0.585826	0.89574	1.59046		0.024298	0.0409292	0.0557442	0.0983876	0.141976
4.65	0.100631	0.318995	0.599722	0.914099	1.61665		0.0243097	0.0407621	0.056075	0.0990119	0.141839
4.7	0.104745	0.327822	0.61205	0.935632	1.64426		0.0248394	0.0416278	0.0568344	0.100146	0.144636
4.75	0.107256	0.335819	0.627466	0.955012	1.6744		0.0256903	0.0418194	0.0576896	0.100273	0.144883
4.8	0.111236	0.345147	0.640946	0.975135	1.7013		0.0257253	0.0423565	0.0579672	0.101066	0.145709
4.85	0.113823	0.352704	0.654707	0.995982	1.734		0.0256914	0.0428159	0.0574822	0.102555	0.147147
4.9	0.116457	0.361512	0.671082	1.01914	1.7585		0.0261318	0.043235	0.0588458	0.102995	0.148749
4.95	0.121002	0.37106	0.684548	1.04104	1.78848		0.0262126	0.0430606	0.0589862	0.103195	0.149502
5	0.124189	0.381961	0.699553	1.06238	1.82226		0.0269337	0.0436924	0.0599711	0.103708	0.150521
5.05	0.127614	0.390947	0.71343	1.08247	1.85127		0.0268976	0.044354	0.0598158	0.104565	0.151434
5.1	0.131354	0.399206	0.728439	1.10499	1.87594		0.0264742	0.0438158	0.0600647	0.104929	0.152538
5.15	0.13499	0.410047	0.743926	1.1282	1.90782		0.0270049	0.0450826	0.0609359	0.105877	0.153984
5.2	0.139226	0.420492	0.761606	1.15118	1.93987		0.0278825	0.0452836	0.0618857	0.10666	0.155495
5.25	0.143238	0.430824	0.778547	1.1742	1.96641		0.0277825	0.0458602	0.0623432	0.107322	0.155603
5.3	0.147038	0.439951	0.793126	1.19714	1.99643		0.0279038	0.046007	0.0625836	0.107805	0.156729
5.35	0.151474	0.450441	0.809464	1.22049	2.02553		0.0280347	0.0465335	0.0627314	0.108932	0.157945
5.4	0.155731	0.45966	0.826359	1.24452	2.05984		0.0286079	0.0464218	0.0639259	0.109156	0.159399
5.45	0.15882	0.471123	0.843148	1.2708	2.0894		0.0280762	0.0474386	0.0640833	0.109654	0.160186
5.5	0.16553	0.482362	0.86071	1.29576	2.1207		0.0285335	0.0476919	0.0645151	0.110792	0.16143
5.55	0.16996	0.492797	0.876217	1.31821	2.14908		0.0291823	0.0484215	0.0653384	0.111232	0.163922
5.6	0.174385	0.503533	0.894419	1.34617	2.1814		0.0291185	0.0482428	0.066453	0.112811	0.163832
5.65	0.179625	0.518151	0.915486	1.3709	2.21533		0.0297578	0.0486269	0.0663905	0.113109	0.164701
5.7	0.18467	0.528558	0.930575	1.39598	2.24393		0.0300823	0.0489981	0.0672509	0.114344	0.167085
5.75	0.190843	0.54154	0.95043	1.42393	2.27759		0.030229	0.049549	0.0681677	0.115623	0.16824
5.8	0.195965	0.552355	0.968246	1.45032	2.30715		0.0306896	0.0505329	0.0681986	0.115705	0.168645
5.85	0.200232	0.566715	0.98845	1.47894	2.34073		0.0306705	0.0506627	0.0687113	0.116664	0.17057
5.9	0.206902	0.579349	1.00798	1.50417	2.37739		0.0306503	0.0505446	0.0687762	0.117074	0.170805
5.95	0.21187	0.592002	1.02759	1.5322	2.41088		0.0322256	0.0516264	0.0703728	0.11816	0.17287
6	0.218259	0.605842	1.04728	1.56292	2.44576		0.0316693	0.0518062	0.0706972	0.119148	0.173565
6.05	0.224056	0.620206	1.06744	1.59061	2.48546		0.0323745	0.0527368	0.0707771	0.120087	0.175163
6.1	0.230975	0.633238	1.08724	1.61652	2.51732		0.0320767	0.0528432	0.0716833	0.120066	0.17541
6.15	0.237553	0.647095	1.11202	1.65025	2.55391		0.0315917	0.0526093	0.0719684	0.121308	0.17798
6.2	0.244313	0.661988	1.13339	1.67774	2.5911		0.0325479	0.0535911	0.0720525	0.122652	0.178966
6.25	0.251138	0.679253	1.15536	1.70915	2.62543		0.0329011	0.054374	0.0732693	0.123222	0.180153
6.3	0.257865	0.694934	1.17506	1.73982	2.66351		0.0329118	0.0542952	0.0732544	0.124079	0.180857
6.35	0.264965	0.70626	1.19698	1.77031	2.69706		0.0336722	0.0548812	0.074551	0.124925	0.182094
6.4	0.270413	0.719238	1.21727	1.80154	2.73045		0.0333393	0.0553907	0.0747372	0.125098	0.183821
6.45	0.278468	0.738309	1.24236	1.82942	2.7718		0.0337967	0.0554184	0.0758115	0.125794	0.184495
6.5	0.285691	0.753062	1.26439	1.8624	2.81322		0.0339764	0.0558322	0.0757106	0.127846	0.186083
6.55	0.291771	0.769867	1.2866	1.89745	2.85128		0.0345104	0.0559237	0.0761423	0.128371	0.187413
6.6	0.30072	0.783851	1.31176	1.92447	2.88524		0.0342871	0.0566874	0.0774591	0.129888	0.188538
6.65	0.308345	0.798842	1.33229	1.96105	2.91794		0.034504	0.0576107	0.0785655	0.129692	0.189121
6.7	0.317055	0.813816	1.35626	1.99242	2.96169		0.0343998	0.0584042	0.0782825	0.130239	0.190476
6.75	0.323291	0.831919	1.37829	2.02502	2.9986		0.0354732	0.0581416	0.0791855	0.13047	0.191975
6.8	0.331128	0.84956	1.40491	2.05762	3.03037		0.0350731	0.0585201	0.0791005	0.132359	0.193962
6.85	0.34046	0.865484	1.42693	2.08975	3.06981		0.0359645	0.0592413	0.0799747	0.133463	0.194615
6.9	0.346994	0.882956	1.45197	2.12375	3.10571		0.0364889	0.0593317	0.0805077	0.134774	0.196314
6.95	0.355189	0.901012	1.47816	2.15682	3.15194		0.0362379	0.0603869	0.0814651	0.134604	0.197667
7	0.363897	0.915566	1.50081	2.18857	3.18513		0.0361517	0.060305	0.0819192	0.135484	0.198134
7.05	0.372535	0.933782	1.52596	2.226	3.21733		0.0367219	0.0618665	0.0824383	0.136326	0.19984
7.1	0.379541	0.950903	1.55229	2.25566	3.25473		0.0374356	0.0612996	0.0832713	0.137453	0.200979
7.15	0.390513	0.968981	1.57529	2.29388	3.29615		0.0368815	0.0613539	0.0836744	0.138392	0.202301
7.2	0.398465	0.987835	1.60029	2.32131	3.3378		0.0377515	0.0618751	0.0841701	0.139092	0.203431
7.25	0.407094	1.00363	1.62582	2.35889	3.37985		0.0376239	0.0622367	0.0846211	0.140462	0.204848
7.3	0.417039	1.02329	1.65317	2.39119	3.41105		0.0380599	0.0632429	0.0843083	0.140405	0.204633
7.35	0.42404	1.04263	1.67836	2.42474	3.44831		0.0379121	0.062559	0.0853647	0.140776	0.207553
7.4	0.433442	1.05805	1.70385	2.46128	3.49175		0.0384706	0.0634494	0.0865528	0.1421	0.20832
7.45	0.442459	1.07685	1.73134	2.50168	3.53023		0.0385578	0.0640769	0.0869846	0.143153	0.209722
7.5	0.452026	1.0949	1.75652	2.53067	3.58277		0.0387822	0.064463	0.0874132	0.14402	0.209372
7.55	0.463126	1.11797	1.78481	2.57038	3.61955		0.0394791	0.0649045	0.0891696	0.146108	0.212481
7.6	0.472689	1.13798	1.81389	2.60802	3.66201		0.0387397	0.0656715	0.0885663	0.146428	0.213482
7.65	0.481304	1.15362	1.83761	2.64252	3.69601		0.0390493	0.0651556	0.0896289	0.146912	0.214481
7.7	0.491501	1.17499	1.86569	2.67789	3.74291		0.0394227	0.0652311	0.0898408	0.14743	0.215416
7.75	0.502066	1.19341	1.89595	2.71306	3.78321		0.039595	0.0666373	0.0908809	0.148798	0.217652
7.8	0.509706	1.2147	1.92269	2.74586	3.82443		0.0400981	0.0675403	0.092388	0.149863	0.218598
7.85	0.520619	1.23844	1.95246	2.78758	3.86231		0.0408331	0.067416	0.0926639	0.150777	0.219685
7.9	0.52918	1.25645	1.97772	2.81977	3.90297		0.0406843	0.0679265	0.0926978	0.150879	0.220677
7.95	0.540831	1.27902	2.00788	2.86087	3.9423		0.0411352	0.0690497	0.0930894	0.152866	0.222996
8	0.551407	1.29814	2.03999	2.90441	3.98844		0.0410213	0.0686892	0.0937626	0.153407	0.22398

[truncated: 8 more sheets: S15, S21, S22, S23, S25, S26, S27, S29]
