# Supplementary material for: In vitro implementation of robust gene regulation in a synthetic biomolecular integral controller
Source: Nat Commun. 2019 Dec 17;10:5760. doi: 10.1038/s41467-019-13626-z (PMC6917713; doi:10.1038/s41467-019-13626-z)
Supplement: Supplementary file 3 — Source Data [file 41467_2019_13626_MOESM3_ESM.zip › Source Data/Main Text Source Data file.xlsx]

## Sheet: Figure 2
	2a						2c						2b						2d						Px (nM)	2e	2f	2g	2h
	deGFP mean	deGFP mean	deGFP mean	deGFP mean	deGFP mean		deGFP slope	deGFP slope	deGFP slope	deGFP slope	deGFP slope		deGFP mean	deGFP mean	deGFP mean	deGFP mean	deGFP mean		deGFP slope	deGFP slope	deGFP slope	deGFP slope	deGFP slope		0.1	0.206581	0.00540818	0.0156274	0.00202208
time (hours)	0.1 nM	0.2 nM	0.3 nM	0.5nM	0.7 nM		0.1 nM	0.2 nM	0.3 nM	0.5nM	0.7 nM		0.1 nM	0.2 nM	0.3 nM	0.5nM	0.7 nM		0.1 nM	0.2 nM	0.3 nM	0.5nM	0.7 nM		0.2	0.411776	0.00871935	0.0812942	0.00242425
0	0.00295773	0.00116831	0.00226178	0.00104951	0.00182315		0.00224031	0.00120636	0.00356442	0.00522468	0.0522891		0.00172988	0.00105762	0.00106191	0.000104629	-0.000286912		-0.0022587	-0.00324545	-0.00425009	0.00116044	0.00321002		0.3	0.570336	0.012437	0.146088	0.0055418
0.05	0.00144277	0.000568285	0.00174254	0.000252925	0.000883498		0.00273905	0.00287354	0.00705569	0.0104999	0.0614257		0.000951122	0.000597951	0.000717105	-0.000244462	-0.000401986		-0.00174057	-0.00230888	-0.0028553	0.00331243	0.00637257		0.5	0.743681	0.0179446	0.178861	0.0100809
0.1	0.000259832	-0.000121124	0.00102347	0.000319184	0.0011132		0.00323484	0.00453417	0.0105314	0.0157543	0.0705298		0.00118074	0.000546849	0.0003767	-3.1758e-05	-9.56255e-05		-0.00122411	-0.00137387	-0.00146205	0.00546662	0.00953446		0.7	0.815125	0.02632	0.203353	0.0125763
0.15	0.000608689	0.000293753	0.00132979	0.000176283	0.000699618		0.00372744	0.00618761	0.0139896	0.0209853	0.0795976		0.00115964	0.000597951	0.000427801	8.3211e-05	-0.000542348		-0.000710397	-0.000441359	-7.1216e-05	0.0076208	0.0126927
0.2	0.00115323	0.000453246	0.00122762	0.00100326	0.000990624		0.00421662	0.00783329	0.017429	0.0261908	0.0886259		0.000814875	0.000325633	0.00072551	0.000840373	0.000163819		-0.000200293	0.000487639	0.00131594	0.0097717	0.0158439
0.25	0.000966057	0.00070214	0.00098084	0.000206923	0.000980453		0.00470216	0.00947075	0.0208483	0.0313689	0.0976117		0.000985131	0.000831897	0.000661748	5.33522e-05	0.000100057		0.000305885	0.00141224	0.0026978	0.011916	0.0189837
0.3	0.00093199	0.000478796	0.000882964	0.000559194	0.00173616		0.00518392	0.0110996	0.0242466	0.0365184	0.106553		0.000887254	0.000648946	0.000866047	0.000683025	0.000674444		0.000807731	0.00233108	0.00407258	0.0140508	0.0221085
0.35	0.000800104	0.000989351	0.000991496	0.000551555	0.00195076		0.00566186	0.0127196	0.0276235	0.0416383	0.115447		0.00076177	0.00055325	0.00105107	0.000446968	0.00131488		0.00130497	0.00324297	0.00543827	0.0161727	0.0252138
0.4	0.000783082	0.000497946	0.00109788	0.00106724	0.00300268		0.00613598	0.0143306	0.0309784	0.0467282	0.124292		0.000395832	0.000395832	0.000778792	0.000897946	0.00173178		0.00179783	0.00414708	0.00679285	0.0182788	0.0282954
0.45	0.00115325	0.00100208	0.0015042	0.00180504	0.00504517		0.00660634	0.0159325	0.0343114	0.0517877	0.133086		0.00135096	0.00068299	0.00135525	0.00171272	0.00238498		0.00228713	0.00504322	0.00813511	0.0203665	0.0313501
0.5	0.00165106	0.00115537	0.0022169	0.00261437	0.00750147		0.00707302	0.0175255	0.0376226	0.0568171	0.141828		0.00116597	0.00104682	0.00151914	0.00216591	0.00331479		0.00277333	0.00593168	0.00946429	0.0224342	0.0343774
0.55	0.00136176	0.00176805	0.00257866	0.00339564	0.0106265		0.00753609	0.0191096	0.0409122	0.0618166	0.150517		0.00127654	0.00125105	0.00169787	0.00252766	0.00431902		0.00325734	0.00681348	0.0107814	0.0244825	0.0373822
0.6	0.00143412	0.00227868	0.00361475	0.00528736	0.0144768		0.00799569	0.020685	0.0441809	0.0667869	0.159153		0.00117663	0.00109155	0.00205312	0.0034191	0.00617202		0.00374124	0.00769182	0.0120912	0.0265185	0.0403776
0.65	0.00169586	0.00275422	0.00554325	0.00722379	0.0193713		0.00845202	0.0222522	0.0474292	0.0717291	0.167737		0.00160737	0.00199033	0.0025818	0.00513908	0.00827925		0.00422954	0.00857466	0.0134056	0.0285599	0.0433931
0.7	0.00221279	0.0038233	0.00723347	0.0102885	0.0255321		0.00890533	0.0238114	0.0506583	0.0766445	0.176271		0.00160418	0.00268919	0.00348061	0.00625928	0.0108078		0.00473044	0.00947643	0.0147501	0.0306451	0.0464886
0.75	0.002466	0.00500081	0.00902164	0.0125722	0.0319738		0.00935589	0.0253633	0.0538693	0.0815347	0.184757		0.00212862	0.0030051	0.00444329	0.00833246	0.0132385		0.00525897	0.0104255	0.0161773	0.0328555	0.0497827
0.8	0.00271923	0.00599973	0.0113204	0.0163621	0.040075		0.00980406	0.0269086	0.0570637	0.0864017	0.193198		0.00184889	0.00313813	0.0052655	0.00940585	0.0158947		0.00583724	0.0114778	0.0177799	0.0353341	0.053449
0.85	0.00356807	0.00711351	0.0139511	0.0208514	0.0482884		0.0102503	0.0284481	0.0602434	0.0912482	0.201596		0.00287533	0.00376469	0.00613036	0.0121045	0.0191338		0.0064622	0.0126775	0.019578	0.0380763	0.0573349
0.9	0.00420868	0.0084188	0.0171412	0.0251186	0.0576968		0.010695	0.029983	0.063411	0.0960775	0.209956		0.00325718	0.004606	0.00779288	0.0145458	0.0227793		0.00713984	0.0140073	0.021679	0.0415564	0.0624027
0.95	0.00467664	0.0101868	0.0202388	0.0299334	0.0677612		0.0111389	0.0315146	0.0665692	0.100893	0.218283		0.00328275	0.0056825	0.00839705	0.0170307	0.0260897		0.00744709	0.0146416	0.0226886	0.0431128	0.064462
1	0.00542981	0.0119994	0.023913	0.0353532	0.0789644		0.0115825	0.0330447	0.0697218	0.105701	0.226582		0.0037274	0.00609736	0.00948846	0.0193773	0.0300658		0.00771533	0.0151288	0.0234308	0.0443196	0.0660995
1.05	0.00615103	0.0138728	0.0282328	0.0422983	0.0912015		0.0120268	0.0345754	0.0728731	0.110506	0.234859		0.00417948	0.0072472	0.0110766	0.0216505	0.0338666		0.00792354	0.0154823	0.0239049	0.0452076	0.0673061
1.1	0.00725102	0.0161417	0.0322484	0.0478063	0.104342		0.0124725	0.0361091	0.0760286	0.115317	0.243124		0.0043231	0.00811837	0.0121222	0.0246533	0.0372312		0.00806756	0.015715	0.0241135	0.0457595	0.0680281
1.15	0.00760853	0.018133	0.0366778	0.0545868	0.116812		0.0129208	0.037649	0.0791949	0.120141	0.251386		0.00493153	0.00840342	0.0132923	0.0267936	0.0411032		0.00816449	0.0158393	0.0240607	0.0459817	0.0682163
1.2	0.00807449	0.0200384	0.0417848	0.0619352	0.130177		0.0133729	0.0391987	0.0823802	0.124991	0.259657		0.00509005	0.00948514	0.0150718	0.0292582	0.0448911		0.0082367	0.0158797	0.0237768	0.0458381	0.0677956
1.25	0.0087893	0.0228084	0.04601	0.0698134	0.144526		0.0138305	0.0407629	0.0855943	0.129879	0.267955		0.00586863	0.0106169	0.0156845	0.0321558	0.0482098		0.00826723	0.0158359	0.0233356	0.0453237	0.0667551
1.3	0.00999562	0.0244327	0.0513681	0.0769118	0.159694		0.0142955	0.0423474	0.0888499	0.134824	0.276299		0.00629515	0.0115157	0.0173364	0.0343694	0.0516915		0.00823037	0.0157053	0.0227973	0.0446683	0.0652904
1.35	0.010885	0.027273	0.056004	0.084772	0.175503		0.0147703	0.0439594	0.0921631	0.139847	0.284713		0.00710144	0.0118242	0.0182277	0.036499	0.0547869		0.00816165	0.0154897	0.022203	0.0440928	0.0636745
1.4	0.0117766	0.0295102	0.0615024	0.0925445	0.190686		0.0152578	0.0456084	0.0955542	0.144975	0.293232		0.00686857	0.0123189	0.0192457	0.0388913	0.0579792		0.00808697	0.0152092	0.0215905	0.0429044	0.0613714
1.45	0.0123637	0.0327844	0.0670593	0.100806	0.206285		0.0157615	0.047306	0.099049	0.150245	0.301898		0.00728976	0.013557	0.0202498	0.040942	0.0613831		0.0080204	0.0148945	0.0209889	0.0413564	0.0589014
1.5	0.0129828	0.0344917	0.07226	0.108609	0.222653		0.0162855	0.0490658	0.102679	0.1557	0.310762		0.00789926	0.0136134	0.0213614	0.0431473	0.0638988		0.00794613	0.0145484	0.0203947	0.0397488	0.056362
1.55	0.0138467	0.0374086	0.0783851	0.117531	0.239892		0.0168332	0.0509006	0.106475	0.161385	0.319887		0.00783336	0.0146749	0.0226315	0.0447152	0.0664369		0.00788286	0.0141952	0.0197895	0.0383116	0.0539686
1.6	0.0151254	0.0402776	0.084341	0.12675	0.257659		0.0174045	0.0528111	0.110448	0.167325	0.329323		0.00861937	0.0153461	0.0231027	0.0467692	0.0695164		0.00782345	0.0138722	0.0191964	0.036814	0.0515361
1.65	0.0155021	0.0427125	0.0892374	0.135133	0.274574		0.0179852	0.0547552	0.114532	0.17344	0.339043		0.0091119	0.0163619	0.0241908	0.0485467	0.0721405		0.00775879	0.013582	0.0186361	0.0353469	0.0491835
1.7	0.0170018	0.0449753	0.095036	0.143914	0.294061		0.0185278	0.0565871	0.118455	0.179383	0.348781		0.00923421	0.0167437	0.0250578	0.0504561	0.0747946		0.00766249	0.013275	0.018068	0.0338692	0.0468842
1.75	0.0177168	0.048358	0.102023	0.15316	0.310851		0.0189422	0.058054	0.121707	0.184469	0.357919		0.00968096	0.0176032	0.0257385	0.0515837	0.0762625		0.00757261	0.0129485	0.0175053	0.0324136	0.0446743
1.8	0.0183658	0.0520185	0.108187	0.162324	0.32874		0.018777	0.0579572	0.121832	0.185357	0.363909		0.0101905	0.0183084	0.026648	0.0533527	0.0789123		0.00752044	0.0126171	0.0169847	0.0310405	0.0425867
1.85	0.0193552	0.0542875	0.11393	0.171446	0.348162		0.0189315	0.0587727	0.123439	0.188183	0.370073		0.0103	0.0190008	0.0277362	0.0550662	0.0809707		0.00748659	0.0123061	0.0165058	0.0297642	0.0406097
1.9	0.0201744	0.0578075	0.121031	0.181192	0.368579		0.0190577	0.0595218	0.124881	0.190756	0.375985		0.0109627	0.019455	0.0288412	0.0566693	0.082544		0.0074552	0.0120087	0.0160701	0.028598	0.0388301
1.95	0.0211084	0.0607467	0.1269	0.191165	0.386724		0.0191644	0.0602123	0.126165	0.193081	0.381685		0.0112403	0.0197071	0.0294167	0.0580786	0.0852978		0.00740741	0.011723	0.0156723	0.0275679	0.037134
2	0.0222253	0.0630222	0.1324	0.200089	0.406513		0.0192559	0.0608535	0.127301	0.19518	0.38729		0.0117839	0.0209527	0.0303177	0.0593457	0.0865649		0.00732989	0.0114501	0.0152931	0.0265538	0.0355039
2.05	0.0237891	0.0664721	0.13912	0.209714	0.426032		0.0193358	0.0614567	0.128317	0.197093	0.392962		0.0117467	0.0208219	0.0312335	0.0603253	0.0885104		0.00721551	0.0111545	0.0149109	0.0255379	0.0339621
2.1	0.0246082	0.0695963	0.145365	0.218015	0.447123		0.0194081	0.0620372	0.129244	0.198869	0.398588		0.0122136	0.0219568	0.0318365	0.0619922	0.0903261		0.0070596	0.0108515	0.0145278	0.0245164	0.032486
2.15	0.0249763	0.0716292	0.152338	0.229012	0.466687		0.0194764	0.06261	0.130123	0.20057	0.402169		0.0129487	0.0221983	0.032261	0.0629102	0.0912485		0.00687843	0.0105405	0.014136	0.0235205	0.0310666
2.2	0.0263444	0.0754492	0.158581	0.239306	0.486354		0.019547	0.0631894	0.130993	0.202256	0.405168		0.0129837	0.0227438	0.0333768	0.0643706	0.0933344		0.00669033	0.0102259	0.0137387	0.0225685	0.0297304
2.25	0.0274742	0.0783885	0.165003	0.250591	0.507435		0.0196265	0.0637945	0.131888	0.203966	0.407626		0.0134997	0.0235576	0.0341268	0.0659715	0.0950247		0.00651052	0.00992764	0.0133233	0.021669	0.0284782
2.3	0.0285634	0.0819308	0.171437	0.260098	0.526925		0.0197205	0.0644346	0.132826	0.205728	0.40968		0.0133507	0.0236172	0.0338928	0.0662353	0.0965735		0.00632656	0.0096722	0.012886	0.0208094	0.0273301
2.35	0.0298358	0.0850521	0.178315	0.269827	0.547197		0.0198322	0.0651177	0.133817	0.207559	0.41152		0.0145612	0.0238108	0.0349159	0.0674885	0.0974778		0.00615332	0.00946142	0.0124287	0.0199929	0.0263059
2.4	0.0305506	0.0881476	0.184591	0.280289	0.567408		0.0199619	0.0658493	0.134871	0.209473	0.413308		0.0139315	0.0248107	0.0358648	0.0691222	0.0996732		0.00599826	0.00925754	0.0119932	0.0192431	0.0253535
2.45	0.0311187	0.0908508	0.191396	0.289879	0.587355		0.0201088	0.0666358	0.135994	0.211478	0.415143		0.0146516	0.0252584	0.0362572	0.0692084	0.100062		0.00583986	0.00907201	0.0116123	0.0185791	0.0244087
2.5	0.0316698	0.0954749	0.197852	0.301225	0.608921		0.0202717	0.0674809	0.137181	0.213574	0.417055		0.0148739	0.0250424	0.0361094	0.0705114	0.101326		0.00568126	0.00893022	0.0112834	0.0179882	0.0234899
2.55	0.0330486	0.0982513	0.205579	0.310599	0.630816		0.0204507	0.0683875	0.138435	0.215762	0.419029		0.0155164	0.0266124	0.0381388	0.0716644	0.103283		0.00553171	0.00884989	0.0109985	0.0174686	0.0226538
2.6	0.0342442	0.101634	0.211712	0.321411	0.651547		0.0206449	0.0693544	0.139758	0.218038	0.421039		0.0155781	0.0266188	0.0381197	0.0725558	0.103554		0.00537833	0.00878189	0.0107133	0.0169758	0.0219285
2.65	0.0354506	0.105697	0.218675	0.333293	0.672256		0.0208553	0.0703816	0.141161	0.220398	0.423051		0.0152728	0.0274751	0.0383931	0.0729271	0.104312		0.00522543	0.00871128	0.0104097	0.0164832	0.0213007
2.7	0.0366207	0.108843	0.224996	0.342655	0.693814		0.0210844	0.0714683	0.142643	0.222839	0.425039		0.0159769	0.0273666	0.0392121	0.0738567	0.106123		0.00509291	0.00862841	0.0101187	0.0160249	0.0207655
2.75	0.0371803	0.111598	0.231826	0.35372	0.714349		0.0213312	0.0726169	0.144199	0.225361	0.426994		0.0162248	0.0276995	0.0393706	0.0738067	0.106634		0.00497885	0.00851646	0.00987139	0.0156115	0.0203029
2.8	0.0385909	0.115954	0.239516	0.365541	0.735194		0.0215971	0.0738237	0.145829	0.227967	0.428928		0.0166896	0.0285175	0.0402183	0.0759394	0.107861		0.00489454	0.00835376	0.00966758	0.0152452	0.0199038
2.85	0.0392612	0.119601	0.245929	0.377092	0.754815		0.021887	0.0750827	0.147538	0.230665	0.43084		0.016546	0.0282888	0.0404874	0.0758768	0.109223		0.00484214	0.00816295	0.00950385	0.0149399	0.0196068
2.9	0.0409803	0.122927	0.253495	0.390152	0.779105		0.022204	0.0763951	0.149334	0.23346	0.432741		0.0169502	0.0290886	0.0411426	0.0771956	0.109185		0.0048112	0.00796292	0.00936571	0.0146696	0.0193768
2.95	0.0417101	0.12653	0.261874	0.401095	0.800538		0.022544	0.0777616	0.151223	0.236351	0.434636		0.017181	0.028894	0.0415224	0.0779328	0.111335		0.00477792	0.00775396	0.00924002	0.0144285	0.0191824
3	0.0425355	0.130174	0.269277	0.412348	0.819574		0.0229054	0.0791848	0.153203	0.23934	0.436531		0.0174959	0.0298981	0.0417436	0.0785625	0.112173		0.00475303	0.00757765	0.00911486	0.0142354	0.0190041
3.05	0.0438972	0.133946	0.277966	0.424464	0.84344		0.0232886	0.0806673	0.155272	0.242431	0.438442		0.0177554	0.0307958	0.0423265	0.0793963	0.112769		0.00476414	0.00743539	0.0089938	0.0140697	0.018838
3.1	0.0445504	0.138628	0.282741	0.437705	0.863469		0.0236997	0.082215	0.15743	0.245622	0.440375		0.0180373	0.0308053	0.0429444	0.0796187	0.113914		0.00480306	0.00731203	0.00891202	0.0139265	0.0186947
3.15	0.0467141	0.143654	0.292442	0.447946	0.887369		0.0241437	0.0838339	0.15967	0.248902	0.442354		0.0183766	0.0307149	0.0432668	0.0808729	0.114607		0.00485352	0.00720606	0.00887463	0.0138028	0.0185861
3.2	0.0467887	0.146753	0.299629	0.459716	0.909471		0.0246194	0.0855253	0.161996	0.252264	0.444396		0.0182841	0.031533	0.0439912	0.0815631	0.115365		0.00490118	0.00709596	0.00885617	0.0136978	0.0184913
3.25	0.0491395	0.14982	0.307619	0.475547	0.932768		0.0251277	0.087287	0.164408	0.25571	0.446501		0.0183001	0.0323401	0.0440241	0.082413	0.116245		0.00494876	0.00697912	0.00885198	0.0136008	0.0184173
3.3	0.0499353	0.1552	0.317284	0.486017	0.953192		0.0256711	0.089117	0.166913	0.259247	0.448683		0.0187701	0.032355	0.0444772	0.0818705	0.118191		0.00497497	0.00686632	0.00884966	0.0135003	0.0183717
3.35	0.051146	0.159818	0.324763	0.497391	0.975891		0.0262538	0.0910192	0.169517	0.262884	0.450971		0.0191052	0.0324518	0.0449527	0.0835031	0.118718		0.00498946	0.0067609	0.00881941	0.0133755	0.0182624
3.4	0.0521523	0.164047	0.332834	0.510236	0.999566		0.0268806	0.092996	0.172219	0.266627	0.453385		0.0192275	0.0320892	0.0452366	0.0834553	0.119223		0.00498709	0.00664125	0.00874822	0.013241	0.0180672
3.45	0.0536756	0.168623	0.341837	0.525854	1.02006		0.027554	0.0950426	0.17501	0.270479	0.455932		0.0196658	0.0332805	0.0463471	0.0850679	0.120338		0.00499901	0.00652806	0.00869508	0.0131269	0.017852
3.5	0.0554776	0.173975	0.351349	0.539646	1.04421		0.0282761	0.0971569	0.177883	0.274443	0.458629		0.0199987	0.0332347	0.046965	0.0854221	0.120956		0.00501005	0.00644571	0.00865177	0.0130253	0.0176446
3.55	0.0560393	0.17776	0.361318	0.553727	1.06556		0.0290473	0.0993449	0.180844	0.278527	0.461487		0.0199859	0.0335751	0.0468757	0.0853838	0.12187		0.00498946	0.00642502	0.00861463	0.012908	0.0174681
3.6	0.0580435	0.183804	0.369388	0.568343	1.08994		0.0298671	0.101616	0.183896	0.282737	0.464513		0.0205412	0.0339728	0.0470139	0.086424	0.122881		0.00494878	0.00645684	0.00856773	0.0127545	0.0173645
3.65	0.0601711	0.188215	0.377272	0.581352	1.11314		0.0307366	0.103977	0.187041	0.287074	0.467705		0.0207497	0.0350026	0.0478563	0.0876706	0.123906		0.0048847	0.00653767	0.00848599	0.0125459	0.0173148
3.7	0.0603456	0.194508	0.387694	0.596258	1.13819		0.0316607	0.106434	0.19028	0.291532	0.471059		0.0206326	0.0343324	0.0478925	0.0874088	0.124142		0.00479974	0.00665322	0.00837541	0.0123293	0.0172897
3.75	0.0635242	0.199825	0.398066	0.609566	1.16336		0.032635	0.108983	0.193614	0.296107	0.474569		0.0211624	0.0350535	0.0484051	0.0890151	0.125579		0.00470059	0.00676696	0.00827479	0.0121485	0.0173128
3.8	0.0649941	0.206363	0.406845	0.625349	1.18323		0.0336534	0.111618	0.197044	0.300796	0.478235		0.0217973	0.0355312	0.0489976	0.089365	0.126984		0.00458868	0.0068702	0.00821372	0.0120213	0.0173864
3.85	0.0664282	0.211029	0.417042	0.640235	1.2091		0.0347151	0.114334	0.200567	0.305589	0.482051		0.0217314	0.0353037	0.0492508	0.0895245	0.127981		0.00444191	0.00692726	0.00818166	0.0119219	0.0174948
3.9	0.0684622	0.216786	0.426518	0.655379	1.23257		0.0358181	0.117113	0.204171	0.31048	0.486003		0.0216591	0.0356226	0.0500209	0.0905285	0.128598		0.00424814	0.00694646	0.008153	0.0118464	0.0176634
3.95	0.0698728	0.222904	0.436122	0.669686	1.25566		0.0369607	0.119941	0.207857	0.315478	0.490082		0.0220304	0.0365044	0.0498646	0.0908403	0.129144		0.00404184	0.00694876	0.00814708	0.011772	0.0179001
4	0.0717343	0.226641	0.446079	0.68769	1.28455		0.0381426	0.122813	0.211621	0.320583	0.494274		0.022376	0.0368414	0.0504314	0.0919645	0.129536		0.0038652	0.00691548	0.00820036	0.0116628	0.018181
4.05	0.0734854	0.234507	0.45796	0.703534	1.30489		0.0393679	0.125725	0.215461	0.325791	0.498567		0.0222835	0.0374	0.0513302	0.0918932	0.130397		0.00373721	0.0068399	0.00831098	0.0115594	0.0184569
4.1	0.0747001	0.240018	0.468909	0.719506	1.32875		0.0406449	0.128672	0.219373	0.331095	0.502941		0.0226334	0.0374308	0.0512461	0.0922345	0.131138		0.00365093	0.00677594	0.00846839	0.0115187	0.0187095
4.15	0.0768872	0.246962	0.479236	0.735844	1.35553		0.0419743	0.131646	0.223352	0.33649	0.507362		0.0229482	0.0378903	0.0519651	0.0932642	0.131666		0.00360104	0.00675074	0.00862073	0.0115624	0.0189642
4.2	0.0791998	0.252474	0.490228	0.750718	1.37768		0.043357	0.134645	0.227398	0.34197	0.511802		0.0225706	0.0378361	0.0524045	0.0935715	0.133824		0.00360729	0.00675909	0.00875377	0.0116577	0.0192876
4.25	0.0816317	0.259964	0.50307	0.769284	1.40379		0.0447904	0.137665	0.231511	0.347523	0.516236		0.0236651	0.038488	0.0527926	0.0942533	0.134995		0.00368473	0.00679692	0.00885864	0.0118084	0.019675
4.3	0.0833144	0.265922	0.51267	0.784316	1.42964		0.0462707	0.140708	0.235696	0.353144	0.520644		0.0231004	0.0391017	0.0528065	0.0943436	0.135851		0.00380031	0.00681619	0.00891695	0.0119868	0.0200711
4.35	0.086008	0.273345	0.524799	0.803506	1.45525		0.0477945	0.143777	0.239951	0.358836	0.525027		0.0233705	0.0392146	0.0535956	0.0954138	0.136504		0.00392994	0.00682445	0.00894794	0.0121967	0.0204492
4.4	0.0884908	0.279775	0.535011	0.821648	1.48049		0.0493597	0.146877	0.244261	0.36459	0.529385		0.0238651	0.0393219	0.0538009	0.0962699	0.137603		0.00406906	0.0068134	0.00897782	0.0124203	0.0208216
4.45	0.0902821	0.287849	0.547642	0.839515	1.50926		0.0509668	0.150011	0.248614	0.370405	0.53372		0.0238204	0.0399154	0.0543349	0.0970166	0.138273		0.00420775	0.00679217	0.00901791	0.0126191	0.021176
4.5	0.0935628	0.294244	0.56186	0.858189	1.53635		0.052619	0.153176	0.253005	0.376277	0.53804		0.0242012	0.0400409	0.0550645	0.0978399	0.139943		0.00433838	0.00678717	0.00907081	0.012775	0.0214782
4.55	0.0962328	0.302921	0.575029	0.877239	1.55835		0.0543162	0.156375	0.25744	0.382195	0.542356		0.0245299	0.0405057	0.0559506	0.0985685	0.141187		0.00445534	0.00683643	0.00913134	0.0129061	0.0216855
4.6	0.0979816	0.312558	0.585826	0.89574	1.59046		0.0560618	0.159622	0.261931	0.388163	0.546693		0.024298	0.0409292	0.0557442	0.0983876	0.141976		0.00455743	0.00689378	0.00918946	0.0130014	0.0217627
4.65	0.100631	0.318995	0.599722	0.914099	1.61665		0.0578643	0.162929	0.266487	0.39419	0.551087		0.0243097	0.0407621	0.056075	0.0990119	0.141839		0.00464966	0.00695179	0.00924762	0.0130658	0.0217179
4.7	0.104745	0.327822	0.61205	0.935632	1.64426		0.0597255	0.166293	0.271111	0.400294	0.555556		0.0248394	0.0416278	0.0568344	0.100146	0.144636		0.00474792	0.0070182	0.00929938	0.0130916	0.0215999
4.75	0.107256	0.335819	0.627466	0.955012	1.6744		0.0616426	0.169714	0.275806	0.406477	0.560089		0.0256903	0.0418194	0.0576896	0.100273	0.144883		0.00484788	0.00710554	0.00933874	0.01305	0.021514
4.8	0.111236	0.345147	0.640946	0.975135	1.7013		0.0636182	0.173198	0.280577	0.41273	0.564676		0.0257253	0.0423565	0.0579672	0.101066	0.145709		0.00490747	0.00720652	0.00937696	0.0129781	0.021491
4.85	0.113823	0.352704	0.654707	0.995982	1.734		0.0656484	0.176753	0.285421	0.419061	0.569324		0.0256914	0.0428159	0.0574822	0.102555	0.147147		0.00491798	0.007319	0.00941271	0.0128991	0.0215201
4.9	0.116457	0.361512	0.671082	1.01914	1.7585		0.0677304	0.180392	0.290333	0.425468	0.574048		0.0261318	0.043235	0.0588458	0.102995	0.148749		0.00489969	0.00742553	0.00945385	0.0128492	0.0215851
4.95	0.121002	0.37106	0.684548	1.04104	1.78848		0.0698629	0.184123	0.295315	0.431935	0.578851		0.0262126	0.0430606	0.0589862	0.103195	0.149502		0.0048631	0.00750889	0.00952355	0.0128525	0.0216997
5	0.124189	0.381961	0.699553	1.06238	1.82226		0.0720468	0.187935	0.300361	0.438455	0.583735		0.0269337	0.0436924	0.0599711	0.103708	0.150521		0.0048228	0.00757783	0.009635	0.0129307	0.0218272
5.05	0.127614	0.390947	0.71343	1.08247	1.85127		0.0742842	0.191813	0.305462	0.445025	0.588713		0.0268976	0.044354	0.0598158	0.104565	0.151434		0.00477895	0.00764499	0.00980122	0.0131201	0.0219472
5.1	0.131354	0.399206	0.728439	1.10499	1.87594		0.0765677	0.195751	0.310615	0.451635	0.593785		0.0264742	0.0438158	0.0600647	0.104929	0.152538		0.00469932	0.00768636	0.0099888	0.0133925	0.02208
5.15	0.13499	0.410047	0.743926	1.1282	1.90782		0.0788955	0.199739	0.315812	0.458276	0.598948		0.0270049	0.0450826	0.0609359	0.105877	0.153984		0.00463058	0.00771875	0.0101938	0.0136952	0.0222527
5.2	0.139226	0.420492	0.761606	1.15118	1.93987		0.0812654	0.203766	0.321042	0.464949	0.604175		0.0278825	0.0452836	0.0618857	0.10666	0.155495		0.00458253	0.00775474	0.0104129	0.0139816	0.0224574
5.25	0.143238	0.430824	0.778547	1.1742	1.96641		0.0836713	0.207827	0.326305	0.471661	0.609454		0.0277825	0.0458602	0.0623432	0.107322	0.155603		0.00458949	0.00780137	0.0106286	0.0142572	0.0226778
5.3	0.147038	0.439951	0.793126	1.19714	1.99643		0.0861042	0.21192	0.331599	0.478407	0.614796		0.0279038	0.046007	0.0625836	0.107805	0.156729		0.00467361	0.00787192	0.0108268	0.0145072	0.0228627
5.35	0.151474	0.450441	0.809464	1.22049	2.02553		0.0885581	0.216036	0.336918	0.485188	0.620197		0.0280347	0.0465335	0.0627314	0.108932	0.157945		0.00480698	0.00796715	0.0110042	0.0147376	0.0229909
5.4	0.155731	0.45966	0.826359	1.24452	2.05984		0.0910278	0.220174	0.342257	0.491994	0.625636		0.0286079	0.0464218	0.0639259	0.109156	0.159399		0.00497589	0.0080682	0.0111595	0.0149823	0.0230987
5.45	0.15882	0.471123	0.843148	1.2708	2.0894		0.0935131	0.224329	0.347611	0.498828	0.631088		0.0280762	0.0474386	0.0640833	0.109654	0.160186		0.00516264	0.008175	0.0112955	0.0152551	0.0232576
5.5	0.16553	0.482362	0.86071	1.29576	2.1207		0.0960138	0.228508	0.352983	0.505678	0.636542		0.0285335	0.0476919	0.0645151	0.110792	0.16143		0.00532692	0.00827004	0.0113556	0.0155341	0.0234711
5.55	0.16996	0.492797	0.876217	1.31821	2.14908		0.0985328	0.232711	0.358365	0.512535	0.642013		0.0291823	0.0484215	0.0653384	0.111232	0.163922		0.00543609	0.00832893	0.0113251	0.0158046	0.0236786
5.6	0.174385	0.503533	0.894419	1.34617	2.1814		0.101075	0.23694	0.363746	0.519399	0.6475		0.0291185	0.0482428	0.066453	0.112811	0.163832		0.00548089	0.00836806	0.0112336	0.0160512	0.0238908
5.65	0.179625	0.518151	0.915486	1.3709	2.21533		0.103641	0.241197	0.369123	0.526256	0.652999		0.0297578	0.0486269	0.0663905	0.113109	0.164701		0.00548457	0.00840219	0.0111641	0.0162034	0.0240716
5.7	0.18467	0.528558	0.930575	1.39598	2.24393		0.10623	0.245487	0.374485	0.53308	0.658492		0.0300823	0.0489981	0.0672509	0.114344	0.167085		0.00544948	0.00844286	0.0111469	0.0162648	0.024194
5.75	0.190843	0.54154	0.95043	1.42393	2.27759		0.108835	0.249803	0.379824	0.539861	0.663944		0.030229	0.049549	0.0681677	0.115623	0.16824		0.00539569	0.008479	0.0111246	0.0162904	0.024266
5.8	0.195965	0.552355	0.968246	1.45032	2.30715		0.111445	0.254123	0.38513	0.546589	0.66934		0.0306896	0.0505329	0.0681986	0.115705	0.168645		0.00534573	0.0084855	0.0110599	0.0163371	0.0243225
5.85	0.200232	0.566715	0.98845	1.47894	2.34073		0.11405	0.258443	0.390396	0.553243	0.674646		0.0306705	0.0506627	0.0687113	0.116664	0.17057		0.00531399	0.00844288	0.0109813	0.0164104	0.024359
5.9	0.206902	0.579349	1.00798	1.50417	2.37739		0.116647	0.262765	0.395624	0.559811	0.67985		0.0306503	0.0505446	0.0687762	0.117074	0.170805		0.00529769	0.00839584	0.0109243	0.01649	0.0243461
5.95	0.21187	0.592002	1.02759	1.5322	2.41088		0.119234	0.267082	0.400814	0.566279	0.684979		0.0322256	0.0516264	0.0703728	0.11816	0.17287		0.00527309	0.00837076	0.0109054	0.0165295	0.0242684
6	0.218259	0.605842	1.04728	1.56292	2.44576		0.121807	0.271386	0.40597	0.57264	0.690044		0.0316693	0.0518062	0.0706972	0.119148	0.173565		0.00517745	0.00834795	0.0108959	0.0164976	0.0241687
6.05	0.224056	0.620206	1.06744	1.59061	2.48546		0.124371	0.275663	0.411092	0.578904	0.695059		0.0323745	0.0527368	0.0707771	0.120087	0.175163		0.00501406	0.00834245	0.0108955	0.016404	0.0241112
6.1	0.230975	0.633238	1.08724	1.61652	2.51732		0.126925	0.279895	0.41617	0.585072	0.700042		0.0320767	0.0528432	0.0716833	0.120066	0.17541		0.00484393	0.00833906	0.0109232	0.0163186	0.0241311
6.15	0.237553	0.647095	1.11202	1.65025	2.55391		0.12947	0.284075	0.421202	0.591147	0.705003		0.0315917	0.0526093	0.0719684	0.121308	0.17798		0.00471002	0.00834042	0.0109791	0.0162993	0.0241957
6.2	0.244313	0.661988	1.13339	1.67774	2.5911		0.131999	0.288195	0.426179	0.597115	0.709936		0.0325479	0.0535911	0.0720525	0.122652	0.178966		0.00460684	0.00832798	0.0110451	0.0163521	0.0242689
6.25	0.251138	0.679253	1.15536	1.70915	2.62543		0.134507	0.292258	0.431093	0.602946	0.71482		0.0329011	0.054374	0.0732693	0.123222	0.180153		0.00453239	0.00832924	0.0111296	0.016459	0.0243475
6.3	0.257865	0.694934	1.17506	1.73982	2.66351		0.136988	0.296273	0.435954	0.608647	0.719643		0.0329118	0.0542952	0.0732544	0.124079	0.180857		0.00451126	0.00836281	0.011256	0.0165758	0.0244361
6.35	0.264965	0.70626	1.19698	1.77031	2.69706		0.139434	0.300258	0.440759	0.614209	0.724397		0.0336722	0.0548812	0.074551	0.124925	0.182094		0.00451592	0.00844675	0.0114058	0.0166704	0.0245192
6.4	0.270413	0.719238	1.21727	1.80154	2.73045		0.141846	0.304219	0.445498	0.61962	0.729095		0.0333393	0.0553907	0.0747372	0.125098	0.183821		0.0045509	0.00856074	0.0115486	0.0167327	0.0246079
6.45	0.278468	0.738309	1.24236	1.82942	2.7718		0.144226	0.308153	0.450174	0.624892	0.73372		0.0337967	0.0554184	0.0758115	0.125794	0.184495		0.00462607	0.00867664	0.0116835	0.0167812	0.0247386
6.5	0.285691	0.753062	1.26439	1.8624	2.81322		0.146574	0.312051	0.4548	0.630037	0.73825		0.0339764	0.0558322	0.0757106	0.127846	0.186083		0.00474268	0.00878141	0.01179	0.0168345	0.0248142
6.55	0.291771	0.769867	1.2866	1.89745	2.85128		0.14889	0.315902	0.459382	0.635055	0.742656		0.0345104	0.0559237	0.0761423	0.128371	0.187413		0.00488832	0.00885741	0.0118422	0.0168732	0.0248109
6.6	0.30072	0.783851	1.31176	1.92447	2.88524		0.151179	0.319693	0.463923	0.639944	0.746916		0.0342871	0.0566874	0.0774591	0.129888	0.188538		0.00503561	0.00889578	0.0118436	0.0168982	0.0247968
6.65	0.308345	0.798842	1.33229	1.96105	2.91794		0.15344	0.323418	0.468421	0.644704	0.751035		0.034504	0.0576107	0.0785655	0.129692	0.189121		0.00514857	0.00890287	0.0118531	0.0169053	0.024828
6.7	0.317055	0.813816	1.35626	1.99242	2.96169		0.155671	0.327089	0.47288	0.649342	0.754994		0.0343998	0.0584042	0.0782825	0.130239	0.190476		0.00521527	0.00888128	0.0117759	0.0168533	0.0248509
6.75	0.323291	0.831919	1.37829	2.02502	2.9986		0.157878	0.330719	0.477293	0.653854	0.758788		0.0354732	0.0581416	0.0791855	0.13047	0.191975		0.00525594	0.00880904	0.0116306	0.0167605	0.0248602
6.8	0.331128	0.84956	1.40491	2.05762	3.03037		0.160062	0.334315	0.481648	0.658247	0.762422		0.0350731	0.0585201	0.0791005	0.132359	0.193962		0.00526154	0.00870891	0.0114281	0.0166527	0.0248696
6.85	0.34046	0.865484	1.42693	2.08975	3.06981		0.162222	0.337884	0.485934	0.662535	0.765891		0.0359645	0.0592413	0.0799747	0.133463	0.194615		0.00525539	0.00861988	0.011133	0.0165612	0.0248956
6.9	0.346994	0.882956	1.45197	2.12375	3.10571		0.164357	0.34142	0.490156	0.666728	0.769205		0.0364889	0.0593317	0.0805077	0.134774	0.196314		0.0052278	0.00851533	0.0112209	0.0165223	0.0248888
6.95	0.355189	0.901012	1.47816	2.15682	3.15194		0.166463	0.344927	0.49432	0.670839	0.772376		0.0362379	0.0603869	0.0814651	0.134604	0.197667		0.00516979	0.00838607	0.0111856	0.016548	0.0248321
7	0.363897	0.915566	1.50081	2.18857	3.18513		0.168546	0.348421	0.498437	0.674871	0.775403		0.0361517	0.060305	0.0819192	0.135484	0.198134		0.00506174	0.00824474	0.0111706	0.0166236	0.0247275
7.05	0.372535	0.933782	1.52596	2.226	3.21733		0.170607	0.351911	0.502518	0.678837	0.778288		0.0367219	0.0618665	0.0824383	0.136326	0.19984		0.00491158	0.0080837	0.0111875	0.016753	0.0246489
7.1	0.379541	0.950903	1.55229	2.25566	3.25473		0.172648	0.355393	0.506555	0.682735	0.781029		0.0374356	0.0612996	0.0832713	0.137453	0.200979		0.00474749	0.00791263	0.0112226	0.0169135	0.0245988
7.15	0.390513	0.968981	1.57529	2.29388	3.29615		0.174665	0.358861	0.510537	0.686558	0.783617		0.0368815	0.0613539	0.0836744	0.138392	0.202301		0.00460079	0.00777166	0.0113079	0.0170908	0.0245944
7.2	0.398465	0.987835	1.60029	2.32131	3.3378		0.176653	0.362305	0.514463	0.690317	0.786057		0.0377515	0.0618751	0.0841701	0.139092	0.203431		0.00448208	0.00769534	0.0114277	0.0172673	0.024639
7.25	0.407094	1.00363	1.62582	2.35889	3.37985		0.178612	0.365717	0.518333	0.694023	0.788347		0.0376239	0.0622367	0.0846211	0.140462	0.204848		0.00438473	0.00771837	0.01158	0.0174193	0.0247194
7.3	0.417039	1.02329	1.65317	2.39119	3.41105		0.180546	0.369094	0.522134	0.697667	0.790482		0.0380599	0.0632429	0.0843083	0.140405	0.204633		0.00430713	0.00783154	0.0117452	0.0175155	0.024834
7.35	0.42404	1.04263	1.67836	2.42474	3.44831		0.18246	0.372439	0.525868	0.701223	0.79248		0.0379121	0.062559	0.0853647	0.140776	0.207553		0.00423882	0.00797784	0.0119205	0.0175548	0.0249453
7.4	0.433442	1.05805	1.70385	2.46128	3.49175		0.184362	0.375761	0.52954	0.704686	0.794408		0.0384706	0.0634494	0.0865528	0.1421	0.20832		0.00419434	0.00811666	0.0120831	0.0176066	0.0250341
7.45	0.442459	1.07685	1.73134	2.50168	3.53023		0.186255	0.379059	0.533178	0.708057	0.796325		0.0385578	0.0640769	0.0869846	0.143153	0.209722		0.00420871	0.00823889	0.0122237	0.0177351	0.0251464
7.5	0.452026	1.0949	1.75652	2.53067	3.58277		0.188146	0.382322	0.53679	0.711358	0.798241		0.0387822	0.064463	0.0874132	0.14402	0.209372		0.004292	0.00835578	0.0123337	0.01795	0.0253266
7.55	0.463126	1.11797	1.78481	2.57038	3.61955		0.190033	0.385534	0.540374	0.71465	0.800156		0.0394791	0.0649045	0.0891696	0.146108	0.212481		0.00440687	0.00848872	0.012457	0.0181762	0.0255831
7.6	0.472689	1.13798	1.81389	2.60802	3.66201		0.191909	0.388679	0.543925	0.717954	0.802048		0.0387397	0.0656715	0.0885663	0.146428	0.213482		0.00453072	0.00861504	0.012616	0.0183381	0.025856
7.65	0.481304	1.15362	1.83761	2.64252	3.69601		0.193769	0.391753	0.547442	0.721261	0.803879		0.0390493	0.0651556	0.0896289	0.146912	0.214481		0.00464465	0.00868882	0.0127721	0.0184083	0.026104
7.7	0.491501	1.17499	1.86569	2.67789	3.74291		0.195617	0.394767	0.550922	0.724544	0.805673		0.0394227	0.0652311	0.0898408	0.14743	0.215416		0.00473025	0.00870745	0.012901	0.018403	0.0263442
7.75	0.502066	1.19341	1.89595	2.71306	3.78321		0.19745	0.39772	0.554338	0.727798	0.807416		0.039595	0.0666373	0.0908809	0.148798	0.217652		0.00482334	0.0087162	0.0129758	0.0183662	0.0265613
7.8	0.509706	1.2147	1.92269	2.74586	3.82443		0.199274	0.400627	0.55767	0.731035	0.809106		0.0400981	0.0675403	0.092388	0.149863	0.218598		0.00495919	0.00869715	0.0129708	0.0183228	0.0267137
7.85	0.520619	1.23844	1.95246	2.78758	3.86231		0.201096	0.403487	0.560918	0.734241	0.81074		0.0408331	0.067416	0.0926639	0.150777	0.219685		0.00510668	0.00866363	0.0129003	0.0182452	0.0267841
7.9	0.52918	1.25645	1.97772	2.81977	3.90297		0.202922	0.406294	0.564095	0.737414	0.812276		0.0406843	0.0679265	0.0926978	0.150879	0.220677		0.00523765	0.00864444	0.0127557	0.0181519	0.0267092
7.95	0.540831	1.27902	2.00788	2.86087	3.9423		0.204752	0.409053	0.567229	0.740566	0.813741		0.0411352	0.0690497	0.0930894	0.152866	0.222996		0.00534148	0.0086736	0.0125834	0.0180535	0.0265339
8	0.551407	1.29814	2.03999	2.90441	3.98844		0.206581	0.411776	0.570336	0.743681	0.815125		0.0410213	0.0686892	0.0937626	0.153407	0.22398		0.00540818	0.00871935	0.012437	0.0179446	0.02632

## Sheet: Figure 3
	3c						3d
time (hours)	0.1 nM	0.2 nM	0.3 nM	0.5nM	0.7 nM		0.1 nM	0.2 nM	0.3 nM	0.5nM	0.7 nM
0	0.00295773	0.00116831	0.00226178	0.00104951	0.00182315		0.00172988	0.00105762	0.00106191	0.000104629	-0.000286912
0.05	0.00144277	0.000568285	0.00174254	0.000252925	0.000883498		0.000951122	0.000597951	0.000717105	-0.000244462	-0.000401986
0.1	0.000259832	-0.000121124	0.00102347	0.000319184	0.0011132		0.00118074	0.000546849	0.0003767	-3.1758e-05	-9.56255e-05
0.15	0.000608689	0.000293753	0.00132979	0.000176283	0.000699618		0.00115964	0.000597951	0.000427801	8.3211e-05	-0.000542348
0.2	0.00115323	0.000453246	0.00122762	0.00100326	0.000990624		0.000814875	0.000325633	0.00072551	0.000840373	0.000163819
0.25	0.000966057	0.00070214	0.00098084	0.000206923	0.000980453		0.000985131	0.000831897	0.000661748	5.33522e-05	0.000100057
0.3	0.00093199	0.000478796	0.000882964	0.000559194	0.00173616		0.000887254	0.000648946	0.000866047	0.000683025	0.000674444
0.35	0.000800104	0.000989351	0.000991496	0.000551555	0.00195076		0.00076177	0.00055325	0.00105107	0.000446968	0.00131488
0.4	0.000783082	0.000497946	0.00109788	0.00106724	0.00300268		0.000395832	0.000395832	0.000778792	0.000897946	0.00173178
0.45	0.00115325	0.00100208	0.0015042	0.00180504	0.00504517		0.00135096	0.00068299	0.00135525	0.00171272	0.00238498
0.5	0.00165106	0.00115537	0.0022169	0.00261437	0.00750147		0.00116597	0.00104682	0.00151914	0.00216591	0.00331479
0.55	0.00136176	0.00176805	0.00257866	0.00339564	0.0106265		0.00127654	0.00125105	0.00169787	0.00252766	0.00431902
0.6	0.00143412	0.00227868	0.00361475	0.00528736	0.0144768		0.00117663	0.00109155	0.00205312	0.0034191	0.00617202
0.65	0.00169586	0.00275422	0.00554325	0.00722379	0.0193713		0.00160737	0.00199033	0.0025818	0.00513908	0.00827925
0.7	0.00221279	0.0038233	0.00723347	0.0102885	0.0255321		0.00160418	0.00268919	0.00348061	0.00625928	0.0108078
0.75	0.002466	0.00500081	0.00902164	0.0125722	0.0319738		0.00212862	0.0030051	0.00444329	0.00833246	0.0132385
0.8	0.00271923	0.00599973	0.0113204	0.0163621	0.040075		0.00184889	0.00313813	0.0052655	0.00940585	0.0158947
0.85	0.00356807	0.00711351	0.0139511	0.0208514	0.0482884		0.00287533	0.00376469	0.00613036	0.0121045	0.0191338
0.9	0.00420868	0.0084188	0.0171412	0.0251186	0.0576968		0.00325718	0.004606	0.00779288	0.0145458	0.0227793
0.95	0.00467664	0.0101868	0.0202388	0.0299334	0.0677612		0.00328275	0.0056825	0.00839705	0.0170307	0.0260897
1	0.00542981	0.0119994	0.023913	0.0353532	0.0789644		0.0037274	0.00609736	0.00948846	0.0193773	0.0300658
1.05	0.00615103	0.0138728	0.0282328	0.0422983	0.0912015		0.00417948	0.0072472	0.0110766	0.0216505	0.0338666
1.1	0.00725102	0.0161417	0.0322484	0.0478063	0.104342		0.0043231	0.00811837	0.0121222	0.0246533	0.0372312
1.15	0.00760853	0.018133	0.0366778	0.0545868	0.116812		0.00493153	0.00840342	0.0132923	0.0267936	0.0411032
1.2	0.00807449	0.0200384	0.0417848	0.0619352	0.130177		0.00509005	0.00948514	0.0150718	0.0292582	0.0448911
1.25	0.0087893	0.0228084	0.04601	0.0698134	0.144526		0.00586863	0.0106169	0.0156845	0.0321558	0.0482098
1.3	0.00999562	0.0244327	0.0513681	0.0769118	0.159694		0.00629515	0.0115157	0.0173364	0.0343694	0.0516915
1.35	0.010885	0.027273	0.056004	0.084772	0.175503		0.00710144	0.0118242	0.0182277	0.036499	0.0547869
1.4	0.0117766	0.0295102	0.0615024	0.0925445	0.190686		0.00686857	0.0123189	0.0192457	0.0388913	0.0579792
1.45	0.0123637	0.0327844	0.0670593	0.100806	0.206285		0.00728976	0.013557	0.0202498	0.040942	0.0613831
1.5	0.0129828	0.0344917	0.07226	0.108609	0.222653		0.00789926	0.0136134	0.0213614	0.0431473	0.0638988
1.55	0.0138467	0.0374086	0.0783851	0.117531	0.239892		0.00783336	0.0146749	0.0226315	0.0447152	0.0664369
1.6	0.0151254	0.0402776	0.084341	0.12675	0.257659		0.00861937	0.0153461	0.0231027	0.0467692	0.0695164
1.65	0.0155021	0.0427125	0.0892374	0.135133	0.274574		0.0091119	0.0163619	0.0241908	0.0485467	0.0721405
1.7	0.0170018	0.0449753	0.095036	0.143914	0.294061		0.00923421	0.0167437	0.0250578	0.0504561	0.0747946
1.75	0.0177168	0.048358	0.102023	0.15316	0.310851		0.00968096	0.0176032	0.0257385	0.0515837	0.0762625
1.8	0.0183658	0.0520185	0.108187	0.162324	0.32874		0.0101905	0.0183084	0.026648	0.0533527	0.0789123
1.85	0.0193552	0.0542875	0.11393	0.171446	0.348162		0.0103	0.0190008	0.0277362	0.0550662	0.0809707
1.9	0.0201744	0.0578075	0.121031	0.181192	0.368579		0.0109627	0.019455	0.0288412	0.0566693	0.082544
1.95	0.0211084	0.0607467	0.1269	0.191165	0.386724		0.0112403	0.0197071	0.0294167	0.0580786	0.0852978
2	0.0222253	0.0630222	0.1324	0.200089	0.406513		0.0117839	0.0209527	0.0303177	0.0593457	0.0865649
2.05	0.0237891	0.0664721	0.13912	0.209714	0.426032		0.0117467	0.0208219	0.0312335	0.0603253	0.0885104
2.1	0.0246082	0.0695963	0.145365	0.218015	0.447123		0.0122136	0.0219568	0.0318365	0.0619922	0.0903261
2.15	0.0249763	0.0716292	0.152338	0.229012	0.466687		0.0129487	0.0221983	0.032261	0.0629102	0.0912485
2.2	0.0263444	0.0754492	0.158581	0.239306	0.486354		0.0129837	0.0227438	0.0333768	0.0643706	0.0933344
2.25	0.0274742	0.0783885	0.165003	0.250591	0.507435		0.0134997	0.0235576	0.0341268	0.0659715	0.0950247
2.3	0.0285634	0.0819308	0.171437	0.260098	0.526925		0.0133507	0.0236172	0.0338928	0.0662353	0.0965735
2.35	0.0298358	0.0850521	0.178315	0.269827	0.547197		0.0145612	0.0238108	0.0349159	0.0674885	0.0974778
2.4	0.0305506	0.0881476	0.184591	0.280289	0.567408		0.0139315	0.0248107	0.0358648	0.0691222	0.0996732
2.45	0.0311187	0.0908508	0.191396	0.289879	0.587355		0.0146516	0.0252584	0.0362572	0.0692084	0.100062
2.5	0.0316698	0.0954749	0.197852	0.301225	0.608921		0.0148739	0.0250424	0.0361094	0.0705114	0.101326
2.55	0.0330486	0.0982513	0.205579	0.310599	0.630816		0.0155164	0.0266124	0.0381388	0.0716644	0.103283
2.6	0.0342442	0.101634	0.211712	0.321411	0.651547		0.0155781	0.0266188	0.0381197	0.0725558	0.103554
2.65	0.0354506	0.105697	0.218675	0.333293	0.672256		0.0152728	0.0274751	0.0383931	0.0729271	0.104312
2.7	0.0366207	0.108843	0.224996	0.342655	0.693814		0.0159769	0.0273666	0.0392121	0.0738567	0.106123
2.75	0.0371803	0.111598	0.231826	0.35372	0.714349		0.0162248	0.0276995	0.0393706	0.0738067	0.106634
2.8	0.0385909	0.115954	0.239516	0.365541	0.735194		0.0166896	0.0285175	0.0402183	0.0759394	0.107861
2.85	0.0392612	0.119601	0.245929	0.377092	0.754815		0.016546	0.0282888	0.0404874	0.0758768	0.109223
2.9	0.0409803	0.122927	0.253495	0.390152	0.779105		0.0169502	0.0290886	0.0411426	0.0771956	0.109185
2.95	0.0417101	0.12653	0.261874	0.401095	0.800538		0.017181	0.028894	0.0415224	0.0779328	0.111335
3	0.0425355	0.130174	0.269277	0.412348	0.819574		0.0174959	0.0298981	0.0417436	0.0785625	0.112173
3.05	0.0438972	0.133946	0.277966	0.424464	0.84344		0.0177554	0.0307958	0.0423265	0.0793963	0.112769
3.1	0.0445504	0.138628	0.282741	0.437705	0.863469		0.0180373	0.0308053	0.0429444	0.0796187	0.113914
3.15	0.0467141	0.143654	0.292442	0.447946	0.887369		0.0183766	0.0307149	0.0432668	0.0808729	0.114607
3.2	0.0467887	0.146753	0.299629	0.459716	0.909471		0.0182841	0.031533	0.0439912	0.0815631	0.115365
3.25	0.0491395	0.14982	0.307619	0.475547	0.932768		0.0183001	0.0323401	0.0440241	0.082413	0.116245
3.3	0.0499353	0.1552	0.317284	0.486017	0.953192		0.0187701	0.032355	0.0444772	0.0818705	0.118191
3.35	0.051146	0.159818	0.324763	0.497391	0.975891		0.0191052	0.0324518	0.0449527	0.0835031	0.118718
3.4	0.0521523	0.164047	0.332834	0.510236	0.999566		0.0192275	0.0320892	0.0452366	0.0834553	0.119223
3.45	0.0536756	0.168623	0.341837	0.525854	1.02006		0.0196658	0.0332805	0.0463471	0.0850679	0.120338
3.5	0.0554776	0.173975	0.351349	0.539646	1.04421		0.0199987	0.0332347	0.046965	0.0854221	0.120956
3.55	0.0560393	0.17776	0.361318	0.553727	1.06556		0.0199859	0.0335751	0.0468757	0.0853838	0.12187
3.6	0.0580435	0.183804	0.369388	0.568343	1.08994		0.0205412	0.0339728	0.0470139	0.086424	0.122881
3.65	0.0601711	0.188215	0.377272	0.581352	1.11314		0.0207497	0.0350026	0.0478563	0.0876706	0.123906
3.7	0.0603456	0.194508	0.387694	0.596258	1.13819		0.0206326	0.0343324	0.0478925	0.0874088	0.124142
3.75	0.0635242	0.199825	0.398066	0.609566	1.16336		0.0211624	0.0350535	0.0484051	0.0890151	0.125579
3.8	0.0649941	0.206363	0.406845	0.625349	1.18323		0.0217973	0.0355312	0.0489976	0.089365	0.126984
3.85	0.0664282	0.211029	0.417042	0.640235	1.2091		0.0217314	0.0353037	0.0492508	0.0895245	0.127981
3.9	0.0684622	0.216786	0.426518	0.655379	1.23257		0.0216591	0.0356226	0.0500209	0.0905285	0.128598
3.95	0.0698728	0.222904	0.436122	0.669686	1.25566		0.0220304	0.0365044	0.0498646	0.0908403	0.129144
4	0.0717343	0.226641	0.446079	0.68769	1.28455		0.022376	0.0368414	0.0504314	0.0919645	0.129536
4.05	0.0734854	0.234507	0.45796	0.703534	1.30489		0.0222835	0.0374	0.0513302	0.0918932	0.130397
4.1	0.0747001	0.240018	0.468909	0.719506	1.32875		0.0226334	0.0374308	0.0512461	0.0922345	0.131138
4.15	0.0768872	0.246962	0.479236	0.735844	1.35553		0.0229482	0.0378903	0.0519651	0.0932642	0.131666
4.2	0.0791998	0.252474	0.490228	0.750718	1.37768		0.0225706	0.0378361	0.0524045	0.0935715	0.133824
4.25	0.0816317	0.259964	0.50307	0.769284	1.40379		0.0236651	0.038488	0.0527926	0.0942533	0.134995
4.3	0.0833144	0.265922	0.51267	0.784316	1.42964		0.0231004	0.0391017	0.0528065	0.0943436	0.135851
4.35	0.086008	0.273345	0.524799	0.803506	1.45525		0.0233705	0.0392146	0.0535956	0.0954138	0.136504
4.4	0.0884908	0.279775	0.535011	0.821648	1.48049		0.0238651	0.0393219	0.0538009	0.0962699	0.137603
4.45	0.0902821	0.287849	0.547642	0.839515	1.50926		0.0238204	0.0399154	0.0543349	0.0970166	0.138273
4.5	0.0935628	0.294244	0.56186	0.858189	1.53635		0.0242012	0.0400409	0.0550645	0.0978399	0.139943
4.55	0.0962328	0.302921	0.575029	0.877239	1.55835		0.0245299	0.0405057	0.0559506	0.0985685	0.141187
4.6	0.0979816	0.312558	0.585826	0.89574	1.59046		0.024298	0.0409292	0.0557442	0.0983876	0.141976
4.65	0.100631	0.318995	0.599722	0.914099	1.61665		0.0243097	0.0407621	0.056075	0.0990119	0.141839
4.7	0.104745	0.327822	0.61205	0.935632	1.64426		0.0248394	0.0416278	0.0568344	0.100146	0.144636
4.75	0.107256	0.335819	0.627466	0.955012	1.6744		0.0256903	0.0418194	0.0576896	0.100273	0.144883
4.8	0.111236	0.345147	0.640946	0.975135	1.7013		0.0257253	0.0423565	0.0579672	0.101066	0.145709
4.85	0.113823	0.352704	0.654707	0.995982	1.734		0.0256914	0.0428159	0.0574822	0.102555	0.147147
4.9	0.116457	0.361512	0.671082	1.01914	1.7585		0.0261318	0.043235	0.0588458	0.102995	0.148749
4.95	0.121002	0.37106	0.684548	1.04104	1.78848		0.0262126	0.0430606	0.0589862	0.103195	0.149502
5	0.124189	0.381961	0.699553	1.06238	1.82226		0.0269337	0.0436924	0.0599711	0.103708	0.150521
5.05	0.127614	0.390947	0.71343	1.08247	1.85127		0.0268976	0.044354	0.0598158	0.104565	0.151434
5.1	0.131354	0.399206	0.728439	1.10499	1.87594		0.0264742	0.0438158	0.0600647	0.104929	0.152538
5.15	0.13499	0.410047	0.743926	1.1282	1.90782		0.0270049	0.0450826	0.0609359	0.105877	0.153984
5.2	0.139226	0.420492	0.761606	1.15118	1.93987		0.0278825	0.0452836	0.0618857	0.10666	0.155495
5.25	0.143238	0.430824	0.778547	1.1742	1.96641		0.0277825	0.0458602	0.0623432	0.107322	0.155603
5.3	0.147038	0.439951	0.793126	1.19714	1.99643		0.0279038	0.046007	0.0625836	0.107805	0.156729
5.35	0.151474	0.450441	0.809464	1.22049	2.02553		0.0280347	0.0465335	0.0627314	0.108932	0.157945
5.4	0.155731	0.45966	0.826359	1.24452	2.05984		0.0286079	0.0464218	0.0639259	0.109156	0.159399
5.45	0.15882	0.471123	0.843148	1.2708	2.0894		0.0280762	0.0474386	0.0640833	0.109654	0.160186
5.5	0.16553	0.482362	0.86071	1.29576	2.1207		0.0285335	0.0476919	0.0645151	0.110792	0.16143
5.55	0.16996	0.492797	0.876217	1.31821	2.14908		0.0291823	0.0484215	0.0653384	0.111232	0.163922
5.6	0.174385	0.503533	0.894419	1.34617	2.1814		0.0291185	0.0482428	0.066453	0.112811	0.163832
5.65	0.179625	0.518151	0.915486	1.3709	2.21533		0.0297578	0.0486269	0.0663905	0.113109	0.164701
5.7	0.18467	0.528558	0.930575	1.39598	2.24393		0.0300823	0.0489981	0.0672509	0.114344	0.167085
5.75	0.190843	0.54154	0.95043	1.42393	2.27759		0.030229	0.049549	0.0681677	0.115623	0.16824
5.8	0.195965	0.552355	0.968246	1.45032	2.30715		0.0306896	0.0505329	0.0681986	0.115705	0.168645
5.85	0.200232	0.566715	0.98845	1.47894	2.34073		0.0306705	0.0506627	0.0687113	0.116664	0.17057
5.9	0.206902	0.579349	1.00798	1.50417	2.37739		0.0306503	0.0505446	0.0687762	0.117074	0.170805
5.95	0.21187	0.592002	1.02759	1.5322	2.41088		0.0322256	0.0516264	0.0703728	0.11816	0.17287
6	0.218259	0.605842	1.04728	1.56292	2.44576		0.0316693	0.0518062	0.0706972	0.119148	0.173565
6.05	0.224056	0.620206	1.06744	1.59061	2.48546		0.0323745	0.0527368	0.0707771	0.120087	0.175163
6.1	0.230975	0.633238	1.08724	1.61652	2.51732		0.0320767	0.0528432	0.0716833	0.120066	0.17541
6.15	0.237553	0.647095	1.11202	1.65025	2.55391		0.0315917	0.0526093	0.0719684	0.121308	0.17798
6.2	0.244313	0.661988	1.13339	1.67774	2.5911		0.0325479	0.0535911	0.0720525	0.122652	0.178966
6.25	0.251138	0.679253	1.15536	1.70915	2.62543		0.0329011	0.054374	0.0732693	0.123222	0.180153
6.3	0.257865	0.694934	1.17506	1.73982	2.66351		0.0329118	0.0542952	0.0732544	0.124079	0.180857
6.35	0.264965	0.70626	1.19698	1.77031	2.69706		0.0336722	0.0548812	0.074551	0.124925	0.182094
6.4	0.270413	0.719238	1.21727	1.80154	2.73045		0.0333393	0.0553907	0.0747372	0.125098	0.183821
6.45	0.278468	0.738309	1.24236	1.82942	2.7718		0.0337967	0.0554184	0.0758115	0.125794	0.184495
6.5	0.285691	0.753062	1.26439	1.8624	2.81322		0.0339764	0.0558322	0.0757106	0.127846	0.186083
6.55	0.291771	0.769867	1.2866	1.89745	2.85128		0.0345104	0.0559237	0.0761423	0.128371	0.187413
6.6	0.30072	0.783851	1.31176	1.92447	2.88524		0.0342871	0.0566874	0.0774591	0.129888	0.188538
6.65	0.308345	0.798842	1.33229	1.96105	2.91794		0.034504	0.0576107	0.0785655	0.129692	0.189121
6.7	0.317055	0.813816	1.35626	1.99242	2.96169		0.0343998	0.0584042	0.0782825	0.130239	0.190476
6.75	0.323291	0.831919	1.37829	2.02502	2.9986		0.0354732	0.0581416	0.0791855	0.13047	0.191975
6.8	0.331128	0.84956	1.40491	2.05762	3.03037		0.0350731	0.0585201	0.0791005	0.132359	0.193962
6.85	0.34046	0.865484	1.42693	2.08975	3.06981		0.0359645	0.0592413	0.0799747	0.133463	0.194615
6.9	0.346994	0.882956	1.45197	2.12375	3.10571		0.0364889	0.0593317	0.0805077	0.134774	0.196314
6.95	0.355189	0.901012	1.47816	2.15682	3.15194		0.0362379	0.0603869	0.0814651	0.134604	0.197667
7	0.363897	0.915566	1.50081	2.18857	3.18513		0.0361517	0.060305	0.0819192	0.135484	0.198134
7.05	0.372535	0.933782	1.52596	2.226	3.21733		0.0367219	0.0618665	0.0824383	0.136326	0.19984
7.1	0.379541	0.950903	1.55229	2.25566	3.25473		0.0374356	0.0612996	0.0832713	0.137453	0.200979
7.15	0.390513	0.968981	1.57529	2.29388	3.29615		0.0368815	0.0613539	0.0836744	0.138392	0.202301
7.2	0.398465	0.987835	1.60029	2.32131	3.3378		0.0377515	0.0618751	0.0841701	0.139092	0.203431
7.25	0.407094	1.00363	1.62582	2.35889	3.37985		0.0376239	0.0622367	0.0846211	0.140462	0.204848
7.3	0.417039	1.02329	1.65317	2.39119	3.41105		0.0380599	0.0632429	0.0843083	0.140405	0.204633
7.35	0.42404	1.04263	1.67836	2.42474	3.44831		0.0379121	0.062559	0.0853647	0.140776	0.207553
7.4	0.433442	1.05805	1.70385	2.46128	3.49175		0.0384706	0.0634494	0.0865528	0.1421	0.20832
7.45	0.442459	1.07685	1.73134	2.50168	3.53023		0.0385578	0.0640769	0.0869846	0.143153	0.209722
7.5	0.452026	1.0949	1.75652	2.53067	3.58277		0.0387822	0.064463	0.0874132	0.14402	0.209372
7.55	0.463126	1.11797	1.78481	2.57038	3.61955		0.0394791	0.0649045	0.0891696	0.146108	0.212481
7.6	0.472689	1.13798	1.81389	2.60802	3.66201		0.0387397	0.0656715	0.0885663	0.146428	0.213482
7.65	0.481304	1.15362	1.83761	2.64252	3.69601		0.0390493	0.0651556	0.0896289	0.146912	0.214481
7.7	0.491501	1.17499	1.86569	2.67789	3.74291		0.0394227	0.0652311	0.0898408	0.14743	0.215416
7.75	0.502066	1.19341	1.89595	2.71306	3.78321		0.039595	0.0666373	0.0908809	0.148798	0.217652
7.8	0.509706	1.2147	1.92269	2.74586	3.82443		0.0400981	0.0675403	0.092388	0.149863	0.218598
7.85	0.520619	1.23844	1.95246	2.78758	3.86231		0.0408331	0.067416	0.0926639	0.150777	0.219685
7.9	0.52918	1.25645	1.97772	2.81977	3.90297		0.0406843	0.0679265	0.0926978	0.150879	0.220677
7.95	0.540831	1.27902	2.00788	2.86087	3.9423		0.0411352	0.0690497	0.0930894	0.152866	0.222996
8	0.551407	1.29814	2.03999	2.90441	3.98844		0.0410213	0.0686892	0.0937626	0.153407	0.22398

## Sheet: Figure 4
	Px (nM)	4a	4b	4e	4f
	0.1	0.074509	0.00600431	0.206581	0.00540818
	0.2	0.165868	0.0113253	0.411776	0.00871935
	0.3	0.241416	0.0149994	0.570336	0.012437
	0.5	0.337213	0.0222092	0.743681	0.0179446
	0.7	0.416416	0.0343973	0.815125	0.02632

## Sheet: Figure 5
	5a					5b					5e				5f
	deGFP mean	deGFP mean	deGFP mean	deGFP mean		deGFP mean	deGFP mean	deGFP mean	deGFP mean		deGFP mean	deGFP mean	deGFP mean		deGFP mean	deGFP mean	deGFP mean
time (hours)	0.2 nM	0.3 nM	0.5 nM	0.7 nM		0.2 nM	0.3 nM	0.5 nM	0.7 nM		0.3 nM	0.5 nM	0.7 nM		0.3 nM	0.5 nM	0.7 nM
0	0.00341823	0.00216711	0.00216711	0.00127346		0.00645666	0.0032395	0.00222669	0.00252458		0.0028597	0.00238308	0.00119154		0.00551087	0.00351504	0.00708966
0.05	0.00192881	0.00109473	0.00145219	0.0011543		0.00520554	0.00222669	0.000975573	0.00139261		0.00244266	0.001549	0.000714924		0.00422997	0.00244266	0.00494489
0.1	0.00164581	0.00152666	0.00122878	0.00110962		0.00450551	0.00182455	0.000811737	0.000990468		0.00184689	0.00148943	0.00113196		0.00342568	0.00178731	0.00405124			Fig. 5c	Fig. 5d
0.15	0.0010277	0.000610664	0.00108728	0.000789395		0.0031129	0.00126601	0.000551087	0.000848972		0.00142985	0.000834078	0.000893655		0.00214477	0.00113196	0.0028597		0.2	1	1
0.2	0.000938338	0.000759607	0.00105749	0.00070003		0.00296396	0.00111707	0.000640453	0.000878761		0.00142985	0.000834078	0.000774501		0.00145964	0.000893655	0.00214477		0.3	1.41815	1.1355
0.25	0.000819184	0.000878761	0.00070003	0.000521299		0.00224903	0.00070003	0.000640453	0.000819184		0.001549	0.000655347	0.000476616		0.00110217	0.000714924	0.00202562		0.5	2.82326	1.24057
0.3	0.00106494	0.000826631	0.000886208	0.000588323		0.00148198	0.000826631	0.000469169	0.000767054		0.00119154	0.00107239	0.000536193		0.00116175	0.000714924	0.00178731		0.7	4.45244	1.37882
0.35	0.000737265	0.000915996	0.00103515	0.000618111		0.00198838	0.000856419	0.000796842	0.000796842		0.00101281	0.00113196	0.00107239		0.00116175	0.000953232	0.00142985
0.4	0.000983021	0.00080429	0.00080429	0.000923444		0.00151921	0.000565982	0.00080429	0.000923444		0.000953232	0.00059577	0.000714924		0.000714924	0.000476616	0.00142985
0.45	0.000811737	0.000871314	0.000692583	0.00075216		0.00146708	0.000990468	0.000573429	0.00075216		0.00125112	0.00137027	0.000893655		0.0010426	0.00148943	0.000893655			Fig. 5g	Fig. 5h
0.5	0.000662794	0.00125856	0.000901102	0.000722371		0.00161603	0.00107983	0.000901102	0.00113941		0.00125112	0.00101281	0.00142985		0.00101281	0.000953232	0.00107239		0.3	1	1
0.55	0.000990468	0.000811737	0.000930891	0.00122878		0.00128835	0.00122878	0.000692583	0.000990468		0.00119154	0.00131069	0.00125112		0.00107239	0.00101281	0.00125112		0.5	1.70478	1.03097
0.6	0.000350015	0.00100536	0.00106494	0.00124367		0.00136282	0.00100536	0.000588323	0.00118409		0.00125112	0.00101281	0.00125112		0.000744713	0.000834078	0.000953232		0.7	2.69285	1.05049
0.65	0.000834078	0.000893655	0.000893655	0.001549		0.00148943	0.000953232	0.000714924	0.00101281		0.00220435	0.00214477	0.00178731		0.00184689	0.00184689	0.00184689
0.7	0.000908549	0.000789395	0.00138517	0.00186178		0.00144474	0.000551087	0.000848972	0.0015639		0.00226393	0.00178731	0.00196604		0.00166816	0.001549	0.00160858
0.75	0.000923444	0.000983021	0.00145964	0.00223414		0.00145964	0.00110217	0.00134048	0.00175752		0.00351504	0.00238308	0.00250223		0.00220435	0.001549	0.0020852
0.8	0.00059577	0.00131069	0.00178731	0.00274054		0.00190646	0.00113196	0.00148943	0.00214477		0.00321716	0.00268097	0.00256181		0.00282991	0.00166816	0.00202562
0.85	0.000915996	0.00151177	0.00192881	0.00335865		0.00186923	0.00145219	0.00157134	0.00228627		0.00375335	0.00297885	0.00280012		0.00291927	0.00184689	0.00244266
0.9	0.00103515	0.00103515	0.00210754	0.00371612		0.0016905	0.00163092	0.00127346	0.00264373		0.00422997	0.00375335	0.00291927		0.00375335	0.00220435	0.00315758
0.95	0.00111707	0.00147453	0.00266607	0.00504915		0.00236819	0.00177242	0.00224903	0.00278522		0.0051832	0.00422997	0.00428954		0.00476616	0.00268097	0.00327674
1	0.00148943	0.00137027	0.00280012	0.00512362		0.00214477	0.00160858	0.00190646	0.00351504		0.00548108	0.00446828	0.00428954		0.00497468	0.00297885	0.00381293
1.05	0.00130325	0.00177986	0.00303098	0.00654602		0.00231606	0.00195859	0.00243521	0.00380548		0.0059577	0.00494489	0.00452785		0.00536193	0.00315758	0.00411081
1.1	0.0012958	0.00171284	0.00344057	0.00707477		0.00266607	0.00254692	0.00260649	0.00373846		0.00685136	0.00536193	0.0051832		0.00628537	0.00327674	0.00446828
1.15	0.00171284	0.00171284	0.00385761	0.008028		0.00230861	0.00224903	0.00254692	0.00409592		0.00685136	0.00619601	0.00506405		0.0067322	0.00345547	0.00476616
1.2	0.00142985	0.00160858	0.00434912	0.00875782		0.00214477	0.00226393	0.00315758	0.00464701		0.0075067	0.0059577	0.00548108		0.00756628	0.00387251	0.00560024
1.25	0.00166071	0.0021969	0.00493744	0.00958445		0.0027331	0.00237563	0.00362675	0.0050566		0.0075067	0.00661305	0.00589812		0.00792374	0.00434912	0.00577897
1.3	0.00142985	0.00238308	0.00536193	0.0112005		0.00268097	0.00238308	0.00357462	0.00589812		0.0080429	0.00685136	0.00571939		0.00810247	0.00422997	0.00536193
1.35	0.00189157	0.00236819	0.00564492	0.0124367		0.00302353	0.00272565	0.00397676	0.00576408		0.00863867	0.00744713	0.00637474		0.00872803	0.00482574	0.00619601
1.4	0.00153411	0.00248734	0.00576408	0.0128537		0.00266607	0.00278522	0.00403634	0.00600238		0.00899613	0.00816205	0.00661305		0.00971105	0.00488531	0.00697051
1.45	0.00207775	0.0029714	0.00642687	0.0140527		0.00326929	0.00320971	0.00463956	0.00666518		0.00893655	0.00744713	0.00691093		0.00926422	0.00488531	0.00631516
1.5	0.00182455	0.00295651	0.00706732	0.0158847		0.00319482	0.00301609	0.00450551	0.00659071		0.00911528	0.00780459	0.00691093		0.00953232	0.00458743	0.00655347
1.55	0.0021969	0.0029714	0.00749926	0.0173295		0.00368633	0.00332887	0.00469914	0.00720137		0.00971105	0.00834078	0.00714924		0.0101579	0.00512362	0.00649389
1.6	0.00230116	0.00301609	0.00778225	0.0182678		0.00379059	0.00367143	0.00533959	0.00754394		0.00935359	0.00863867	0.00768543		0.0109622	0.0051832	0.0067322
1.65	0.00243521	0.00332887	0.00857164	0.0194147		0.00416294	0.00332887	0.00523533	0.00773756		0.0101281	0.00935359	0.00840036		0.0113196	0.00542151	0.00768543
1.7	0.00268841	0.00382038	0.00900357	0.0206211		0.00382038	0.00370122	0.00548853	0.0084078		0.0101877	0.00929401	0.00780459		0.0109026	0.00589812	0.00732797
1.75	0.00282246	0.00365654	0.00955466	0.0224233		0.00466935	0.00389485	0.00603962	0.00848228		0.0107239	0.0090557	0.00798332		0.0111707	0.00536193	0.00768543
1.8	0.00288948	0.00396187	0.00997915	0.023384		0.0041406	0.00378314	0.00580876	0.00896634		0.010843	0.00965147	0.00816205		0.011826	0.00571939	0.00792374
1.85	0.00312035	0.00383527	0.010627	0.0252234		0.00437146	0.00431189	0.00574173	0.0091972		0.0111409	0.00994936	0.00851951		0.0121239	0.00560024	0.00810247
1.9	0.00327674	0.00434912	0.0114984	0.0269884		0.00464701	0.00417039	0.00631516	0.00965147		0.0109026	0.00971105	0.00845993		0.0117367	0.00577897	0.0082812
1.95	0.0028597	0.00405124	0.0113792	0.0283587		0.00458743	0.00405124	0.00637474	0.00971105		0.0112005	0.0102472	0.00845993		0.0124516	0.00554066	0.00762586
2	0.00329163	0.00442359	0.0124069	0.0294459		0.00501936	0.00454275	0.00722371	0.0102026		0.0110217	0.0100685	0.00869824		0.0128091	0.00613643	0.00822163
2.05	0.00338099	0.00451296	0.0127942	0.0313226		0.00528746	0.00481084	0.00689604	0.0105302		0.0119154	0.0102472	0.00917486		0.0129878	0.00631516	0.00851951
2.1	0.00347781	0.00472892	0.0130697	0.0341004		0.00538427	0.00419273	0.00699285	0.0102696		0.0114388	0.0102472	0.00917486		0.0121835	0.00601728	0.0082812
2.15	0.00364164	0.00465445	0.0142464	0.0349196		0.00554811	0.00459488	0.00757373	0.0105526		0.012392	0.010843	0.00953232		0.0129878	0.00649389	0.0090557
2.2	0.00385761	0.00457254	0.0150581	0.0371016		0.00564492	0.00522788	0.00773012	0.0108877		0.0122729	0.0112005	0.0101281		0.0135538	0.00649389	0.00899613
2.25	0.00377569	0.00538427	0.0157507	0.0390453		0.00574173	0.00520554	0.00735031	0.011342		0.0121537	0.0113196	0.0101281		0.013941	0.00631516	0.00887697
2.3	0.00417784	0.00554811	0.0157954	0.0408177		0.00590557	0.00507149	0.00799077	0.0112079		0.0125707	0.0110217	0.00971105		0.0131069	0.00637474	0.00845993
2.35	0.00402145	0.00509383	0.0168901	0.043521		0.00628537	0.00574918	0.00771522	0.011826		0.0129878	0.0113792	0.00988978		0.0132857	0.00631516	0.00929401
2.4	0.00443104	0.00544385	0.0173592	0.045003		0.00603962	0.00538427	0.00824397	0.0119377		0.0126303	0.0117367	0.0105451		0.0131367	0.00679178	0.00923444
2.45	0.00423741	0.00650134	0.0181189	0.046835		0.00662049	0.00566726	0.00864611	0.0125782		0.0130474	0.0118558	0.0109026		0.0137623	0.00655347	0.00965147
2.5	0.00479595	0.00652368	0.019154	0.0491808		0.00652368	0.00616622	0.00914507	0.0128388		0.0132857	0.0119154	0.0107834		0.0136431	0.00679178	0.00917486
2.55	0.00534704	0.006479	0.0201817	0.0522341		0.00677688	0.006479	0.00898123	0.0132112		0.0134644	0.0125707	0.0113196		0.013941	0.00685136	0.0101877
2.6	0.00487787	0.00654602	0.0209637	0.0543268		0.00720137	0.00630772	0.00863122	0.0133378		0.0134048	0.0114984	0.0107239		0.0135538	0.00655347	0.00941317
2.65	0.00495234	0.00715669	0.0217531	0.0562481		0.0076333	0.00697796	0.00953977	0.0134718		0.0137027	0.0128091	0.0114984		0.0142687	0.00703009	0.0101281
2.7	0.00526512	0.0068737	0.0223637	0.0594206		0.00788651	0.00651623	0.0091972	0.0133676		0.0140602	0.0131665	0.0116175		0.01409	0.00726839	0.00953232
2.75	0.00513852	0.00722371	0.0233095	0.0619154		0.00746202	0.0069854	0.00954721	0.0134793		0.0140006	0.0128686	0.0117962		0.0145368	0.00697051	0.00947274
2.8	0.00555556	0.0075216	0.0247989	0.0647155		0.0082961	0.0075216	0.010143	0.0147304		0.013941	0.0128091	0.0123324		0.0143581	0.00726839	0.010426
2.85	0.00593536	0.00784182	0.025417	0.0682529		0.00873548	0.00736521	0.0101653	0.0145144		0.0143581	0.0128091	0.0116771		0.0148943	0.00691093	0.0103664
2.9	0.00590557	0.00775246	0.0266384	0.071619		0.00846738	0.007395	0.00995681	0.014723		0.0141197	0.0137623	0.0126303		0.0146559	0.00679178	0.0105451
2.95	0.00627048	0.00823652	0.0280757	0.0751415		0.00889187	0.00770033	0.0103217	0.0153858		0.0150134	0.0138814	0.0124516		0.0148943	0.00703009	0.0103068
3	0.00603962	0.00848228	0.0290363	0.077532		0.00901847	0.00830354	0.0104483	0.0149762		0.0147155	0.0137027	0.0126303		0.0144176	0.00720882	0.0106047
3.05	0.00676944	0.00915252	0.0306598	0.0818365		0.00933125	0.00819929	0.0106419	0.0158847		0.015073	0.0140602	0.0131069		0.0151921	0.00780459	0.0109622
3.1	0.00682157	0.00968126	0.0320226	0.0852249		0.0100983	0.00878761	0.0117665	0.016056		0.0154304	0.013941	0.0128091		0.0147751	0.00744713	0.0105451
3.15	0.00713435	0.00969616	0.0338248	0.0886953		0.00999404	0.00850462	0.0114835	0.0164284		0.0161454	0.0151326	0.0138219		0.0154602	0.00780459	0.0114984
3.2	0.00748436	0.0102249	0.0352472	0.0930965		0.0101653	0.00933125	0.0113569	0.0165996		0.0160858	0.0149538	0.0134644		0.0149538	0.00792374	0.0110813
3.25	0.00761841	0.0110143	0.0367516	0.0975201		0.0111335	0.00934614	0.0117292	0.0171507		0.0155496	0.0146559	0.0145368		0.0152219	0.00756628	0.0112005
3.3	0.00798332	0.010843	0.0383676	0.100983		0.0114984	0.00935359	0.0117962	0.0168007		0.0166816	0.0155496	0.0147751		0.0155198	0.00786416	0.0122729
3.35	0.00854185	0.0111632	0.0401772	0.106784		0.011759	0.00955466	0.0121165	0.0176571		0.0168007	0.0154304	0.0142985		0.0155794	0.00768543	0.0119154
3.4	0.00885463	0.0123697	0.0418007	0.110195		0.0123697	0.0102845	0.012608	0.0185061		0.0166816	0.0156092	0.0151921		0.015073	0.00810247	0.0114388
3.45	0.00872803	0.0123622	0.043938	0.114835		0.0121239	0.0104558	0.0127197	0.0182008		0.0168007	0.0160262	0.0153113		0.0158177	0.00857909	0.0120346
3.5	0.00925678	0.0127122	0.0460158	0.119713		0.0126527	0.0105675	0.0124144	0.0177763		0.0168007	0.0162049	0.0151326		0.0154304	0.00792374	0.011975
3.55	0.0100834	0.0139559	0.0481531	0.124829		0.0127048	0.0108579	0.0134197	0.0186625		0.0174561	0.0165028	0.0160262		0.0155198	0.00798332	0.0119154
3.6	0.0102696	0.0143208	0.0499479	0.129841		0.0136059	0.0116994	0.0135463	0.0187295		0.0174561	0.0166816	0.0162049		0.0158177	0.0080429	0.0116175
3.65	0.0104558	0.0148645	0.0520405	0.134733		0.0135538	0.0112303	0.0133155	0.0188561		0.0182306	0.0168603	0.0164433		0.0155496	0.00857909	0.0127495
3.7	0.0115058	0.015557	0.0545204	0.140133		0.014723	0.012042	0.0136506	0.0196083		0.0184689	0.0173965	0.016622		0.0160262	0.00840036	0.0126303
3.75	0.0114015	0.0157507	0.0572758	0.145986		0.0153932	0.0124739	0.0147974	0.0198019		0.0183497	0.017039	0.0163241		0.0155496	0.00798332	0.011975
3.8	0.0122133	0.0173369	0.0598749	0.151683		0.0154304	0.0121537	0.0145368	0.0200179		0.0188263	0.0173369	0.0171582		0.0163539	0.00822163	0.0126303
3.85	0.0128239	0.0180667	0.0625112	0.157536		0.0155645	0.0126452	0.0149687	0.020569		0.0190646	0.0184689	0.0183497		0.016473	0.00834078	0.0130474
3.9	0.0133006	0.0187817	0.0650134	0.163792		0.0166369	0.013241	0.0155049	0.0208668		0.018588	0.0184093	0.0179923		0.0165624	0.00851951	0.0126303
3.95	0.0137623	0.0196604	0.068454	0.169973		0.0165624	0.0135836	0.0154304	0.0213881		0.0194817	0.0192434	0.0189455		0.016622	0.00899613	0.0137623
4	0.0147528	0.0205317	0.0717084	0.176802		0.0170167	0.0133825	0.0158251	0.0217233		0.0198987	0.0185284	0.0190646		0.0166816	0.00845993	0.0134048
4.05	0.0153709	0.0213881	0.0745308	0.182961		0.0176348	0.0144176	0.0164433	0.0221626		0.0212094	0.0206136	0.021686		0.0177539	0.00941317	0.013941
4.1	0.0161752	0.0225499	0.0770629	0.190497		0.0176646	0.0151623	0.0167113	0.0230265		0.022401	0.0221626	0.0220435		0.0184093	0.00988978	0.0144772
4.15	0.0173592	0.0240319	0.0805109	0.198473		0.0184912	0.0151549	0.0171209	0.0231382		0.022818	0.0224605	0.0232946		0.018588	0.00971105	0.013941
4.2	0.0170539	0.0249777	0.0856866	0.204424		0.0189008	0.015207	0.0175305	0.0231308		0.0235925	0.0224605	0.0241883		0.0184689	0.0100685	0.0148347
4.25	0.0184167	0.0261618	0.0884197	0.211863		0.0189529	0.0159145	0.0177018	0.0240766		0.0240691	0.0231755	0.0241883		0.018171	0.0102472	0.0145368
4.3	0.0195562	0.0271224	0.0922997	0.221343		0.0200328	0.016339	0.0182455	0.0244415		0.0238308	0.0241287	0.0250223		0.0177539	0.00965147	0.0146559
4.35	0.0203902	0.028731	0.0958743	0.228612		0.0203902	0.016339	0.0181859	0.0246798		0.0241287	0.0246053	0.0266309		0.0178731	0.0103664	0.0149538
4.4	0.0220882	0.0300715	0.100432	0.237042		0.0208966	0.0173816	0.0185136	0.0253053		0.0242478	0.0245457	0.0267501		0.0184093	0.0100685	0.0151921
4.45	0.0228627	0.0317396	0.104662	0.246276		0.0216711	0.0175007	0.0191689	0.0253649		0.0249628	0.025499	0.0290736		0.0183795	0.0103664	0.0148943
4.5	0.0237265	0.0334376	0.109041	0.254051		0.0219988	0.0180071	0.0201519	0.0259309		0.0262735	0.0260352	0.0304438		0.0185284	0.0102472	0.0158475
4.55	0.0245159	0.0348228	0.113107	0.262466		0.0223712	0.0184391	0.0196902	0.0266011		0.0256181	0.0274054	0.0323503		0.0184689	0.0106643	0.0159071
4.6	0.0257298	0.0363345	0.117717	0.271783		0.023168	0.0188189	0.020487	0.0270405		0.0271075	0.0289544	0.0346142		0.0193029	0.0110217	0.0165624
4.65	0.0269884	0.0380101	0.124099	0.280727		0.0240691	0.0196008	0.0210307	0.0275842		0.0274054	0.0294906	0.0371165		0.0187668	0.0113196	0.0168007
4.7	0.0281203	0.0400953	0.127971	0.291332		0.0244861	0.0198987	0.021269	0.0277629		0.027465	0.0313375	0.0399166		0.0190944	0.0114984	0.0178731
4.75	0.0293789	0.0416518	0.133222	0.299739		0.0249702	0.0200849	0.0218126	0.0286044		0.0285374	0.0319333	0.0425976		0.0189157	0.0119154	0.0182901
4.8	0.0312556	0.0432306	0.138077	0.309838		0.0257745	0.0204721	0.022319	0.02923		0.0296693	0.0343759	0.0455168		0.0200477	0.0122729	0.0187668
4.85	0.0326259	0.0446008	0.143022	0.321753		0.0269065	0.0211275	0.0230935	0.0289917		0.0305034	0.0355079	0.0489127		0.0193029	0.0120941	0.0190051
4.9	0.0338621	0.0472073	0.148548	0.330615		0.0266533	0.0214105	0.0228403	0.0292151		0.0312779	0.0374739	0.0534406		0.0199285	0.0131665	0.0200179
4.95	0.035627	0.0498064	0.152875	0.341138		0.0269884	0.0221031	0.0235329	0.0299077		0.0324099	0.0397974	0.0559428		0.0201072	0.0134048	0.0203158
5	0.0363494	0.051899	0.159376	0.352882		0.0278299	0.0226467	0.0237787	0.0309875		0.0341376	0.0422401	0.0603515		0.019571	0.0137027	0.0212094
5.05	0.0381814	0.0531352	0.165915	0.361565		0.0282916	0.0229893	0.0241808	0.0304364		0.0350313	0.0434316	0.0635687		0.0210903	0.013941	0.0218648
5.1	0.0400953	0.0558832	0.171403	0.372118		0.0280608	0.0234138	0.0242478	0.0319929		0.0354483	0.0452785	0.0674412		0.0204349	0.0140006	0.0219243
5.15	0.0411975	0.0577003	0.176735	0.383944		0.0291034	0.0241585	0.0251117	0.0325588		0.0357462	0.0478403	0.0716116		0.0198987	0.0142985	0.0227584
5.2	0.0426646	0.0608356	0.180883	0.394169		0.0293789	0.0244936	0.0252681	0.0319407		0.0373548	0.0504617	0.0755436		0.0211498	0.0148347	0.0238308
5.25	0.0452487	0.0631218	0.189366	0.407179		0.02958	0.0250521	0.0259458	0.0328567		0.0390825	0.0535597	0.0809056		0.0215073	0.0156092	0.0243074
5.3	0.0469094	0.0658549	0.195912	0.4173		0.0305853	0.0249255	0.0262958	0.0335046		0.0405719	0.0555853	0.0854334		0.0215669	0.0162049	0.0242478
5.35	0.0485255	0.067888	0.202234	0.430772		0.0309503	0.0260649	0.0271969	0.0341674		0.0413464	0.0578493	0.0896038		0.0216265	0.0162049	0.0250223
5.4	0.050633	0.0707105	0.208691	0.440088		0.0322237	0.0263852	0.0279937	0.0344876		0.0417635	0.059994	0.0945487		0.021686	0.0156688	0.025499
5.45	0.0522863	0.0725424	0.215289	0.455384		0.0315535	0.026549	0.027681	0.0344132		0.0437891	0.0633304	0.0997319		0.022401	0.0167411	0.0265118
5.5	0.0542076	0.0761915	0.222453	0.466302		0.0321641	0.0272192	0.0279342	0.0347855		0.0450402	0.0666071	0.104975		0.0227882	0.0173965	0.0269884
5.55	0.0558534	0.0786119	0.229044	0.477361		0.0326184	0.0271373	0.0285672	0.0355377		0.0462913	0.0690497	0.111588		0.0219541	0.0173369	0.0268692
5.6	0.0582663	0.0807268	0.236819	0.492881		0.033661	0.0282395	0.0296098	0.0359249		0.0480786	0.0728031	0.117009		0.0233244	0.0190051	0.0288948
5.65	0.0605377	0.0838323	0.244035	0.503076		0.0334301	0.028664	0.0290214	0.036409		0.049151	0.0751862	0.121537		0.0227584	0.018171	0.0283587
5.7	0.0623771	0.0877569	0.251057	0.517188		0.0346142	0.0296693	0.0300864	0.0374739		0.051832	0.0796545	0.128984		0.0231457	0.0194817	0.0299672
5.75	0.0648198	0.0912124	0.2591	0.530712		0.035627	0.0292523	0.0299077	0.0379506		0.053381	0.0828716	0.13375		0.0231755	0.0190646	0.030146
5.8	0.0674486	0.0933646	0.265661	0.543945		0.0355749	0.0301534	0.031345	0.0386729		0.0548108	0.0855526	0.139172		0.0239202	0.0196604	0.0299672
5.85	0.0689231	0.0967456	0.275715	0.559421		0.0360962	0.0307343	0.030913	0.0389559		0.0572535	0.0896038	0.146202		0.0240989	0.0206732	0.0311588
5.9	0.0714626	0.0999404	0.282842	0.573458		0.0362526	0.0306524	0.0319631	0.0398868		0.0577897	0.0935359	0.151802		0.0242181	0.0213286	0.0315758
5.95	0.074866	0.104357	0.290654	0.590386		0.0369154	0.0313152	0.0319705	0.0403113		0.0604707	0.0971701	0.159666		0.0255883	0.0219243	0.0330057
6	0.077465	0.108147	0.300402	0.604185		0.0374888	0.0322461	0.0333184	0.0408847		0.0626154	0.101102	0.164969		0.0253798	0.0219243	0.0334823
6.05	0.0794459	0.111022	0.3084	0.61826		0.0380399	0.0316056	0.0331546	0.0410188		0.0652964	0.105749	0.172475		0.0259458	0.022401	0.0350909
6.1	0.0820375	0.114984	0.316831	0.632648		0.0386655	0.0326482	0.0336014	0.0415252		0.0654155	0.109085	0.17891		0.0266607	0.0235329	0.0345547
6.15	0.0855153	0.118759	0.325074	0.647863		0.0390453	0.0330876	0.0342791	0.042322		0.0691689	0.113792	0.186536		0.0272267	0.0235329	0.0356866
6.2	0.0869973	0.122207	0.335731	0.66126		0.0389187	0.0340334	0.0354036	0.0424933		0.0705392	0.117605	0.191719		0.026899	0.0237116	0.0359845
6.25	0.0901475	0.127204	0.344184	0.67859		0.0401028	0.0350983	0.0358132	0.0436774		0.0733989	0.122609	0.200655		0.0274352	0.0240691	0.0366994
6.3	0.0927167	0.130667	0.351817	0.693074		0.0405273	0.0347483	0.0362973	0.0436253		0.0756032	0.126661	0.208043		0.027465	0.0249628	0.0371165
6.35	0.0965743	0.134048	0.361752	0.706285		0.0403336	0.0355675	0.0362228	0.0439678		0.0787012	0.131069	0.215669		0.0289246	0.0262735	0.0390825
6.4	0.0995383	0.138382	0.371626	0.724263		0.0409741	0.0365058	0.0375186	0.0456807		0.0795353	0.136789	0.222163		0.0281203	0.0259756	0.0382484
6.45	0.102197	0.143365	0.380958	0.73985		0.0415475	0.0364239	0.0377942	0.0455392		0.0829312	0.140244	0.230325		0.0288055	0.0265713	0.0395591
6.5	0.10528	0.146865	0.389164	0.752227		0.0427242	0.0365282	0.0371239	0.0451668		0.085076	0.144534	0.239261		0.0292821	0.0280608	0.0403932
6.55	0.108646	0.151244	0.39819	0.770725		0.0431114	0.0371537	0.0388219	0.0463881		0.0893655	0.1493	0.245815		0.0300268	0.0280012	0.0417635
6.6	0.111223	0.154357	0.407618	0.787124		0.0430667	0.0374665	0.038241	0.0470584		0.0910932	0.154007	0.254215		0.0299077	0.0284778	0.0419422
6.65	0.113785	0.158825	0.41727	0.80321		0.0440795	0.0377644	0.0392538	0.0474158		0.0939529	0.160441	0.262377		0.0312481	0.0293119	0.0418826
6.7	0.117203	0.164269	0.427837	0.816041		0.043804	0.0382038	0.0399911	0.0479744		0.0962764	0.165028	0.270897		0.0307715	0.0302055	0.042538
6.75	0.120323	0.167389	0.436439	0.835486		0.0447796	0.0391197	0.0394772	0.047818		0.10003	0.168424	0.279595		0.0321716	0.0306822	0.0433721
6.8	0.123905	0.17395	0.446753	0.849791		0.0445487	0.039723	0.0410932	0.0483021		0.102592	0.175931	0.287519		0.0316056	0.0315758	0.0447423
6.85	0.127525	0.177569	0.457105	0.865267		0.0452487	0.0399464	0.0411975	0.0493595		0.10569	0.180042	0.297289		0.0326482	0.0321716	0.0449211
6.9	0.130764	0.182417	0.468268	0.881911		0.0458668	0.0403858	0.0413986	0.049084		0.108371	0.185463	0.306047		0.0329461	0.0324695	0.0459339
6.95	0.134004	0.186312	0.476452	0.899926		0.0457105	0.0400506	0.041838	0.0502979		0.112005	0.190766	0.316056		0.0337206	0.0327674	0.0458147
7	0.137541	0.192054	0.488092	0.915557		0.0467456	0.0417411	0.0425156	0.0511543		0.114269	0.196247	0.323444		0.0343759	0.0339589	0.0470658
7.05	0.140706	0.197125	0.497334	0.932127		0.047468	0.0422848	0.0430593	0.0507447		0.117307	0.200357	0.332857		0.0344951	0.0341376	0.0474233
7.1	0.144102	0.201057	0.508951	0.951847		0.0477063	0.0425231	0.0442508	0.0516979		0.121299	0.206434	0.342866		0.0343759	0.0347334	0.0484361
7.15	0.147408	0.20639	0.51899	0.964984		0.0470807	0.0417188	0.043387	0.0524427		0.124993	0.212749	0.351445		0.0361335	0.0359845	0.0489127
7.2	0.151355	0.211886	0.530444	0.983348		0.048585	0.042389	0.043521	0.0522788		0.12821	0.21829	0.36193		0.0363718	0.0369973	0.049151
7.25	0.155615	0.217635	0.542329	1.00197		0.048734	0.0436104	0.0447423	0.0535001		0.131367	0.225559	0.371999		0.037325	0.0371761	0.0499255
7.3	0.158706	0.221798	0.55251	1.01793		0.0487861	0.0439604	0.0454498	0.0530161		0.13524	0.230861	0.38171		0.0373846	0.0377122	0.0507596
7.35	0.162534	0.227651	0.563665	1.03873		0.0494564	0.0447498	0.045703	0.0535672		0.138636	0.235746	0.393625		0.0383676	0.0384867	0.0512362
7.4	0.166332	0.233832	0.573779	1.05921		0.0497989	0.0449732	0.0459264	0.0546842		0.143342	0.244266	0.404826		0.0392017	0.0397974	0.0525469
7.45	0.171418	0.238502	0.587385	1.07461		0.0502979	0.0455913	0.046485	0.0553024		0.147394	0.25076	0.414537		0.0388144	0.0401549	0.0526065
7.5	0.17427	0.243797	0.598935	1.09515		0.0501117	0.0459413	0.0475499	0.0553545		0.151206	0.256181	0.42389		0.04084	0.0408698	0.0537385
7.55	0.178627	0.25143	0.61193	1.11393		0.0511915	0.0463658	0.0482127	0.056613		0.1549	0.262079	0.434674		0.0410188	0.0422401	0.0545725
7.6	0.182365	0.255526	0.621567	1.13411		0.0512958	0.0467679	0.0486744	0.0571939		0.158058	0.26899	0.447364		0.0423592	0.0428359	0.0552875
7.65	0.187206	0.260962	0.634212	1.15366		0.0517873	0.0466637	0.0488085	0.0575067		0.163837	0.276973	0.457671		0.0424188	0.0430742	0.0555853
7.7	0.19154	0.267858	0.646887	1.17379		0.052964	0.0470063	0.0495085	0.0571343		0.167531	0.281561	0.466369		0.043104	0.0428359	0.0561215
7.75	0.194876	0.272386	0.658505	1.18713		0.0525469	0.0473637	0.0495085	0.0586238		0.171463	0.289663	0.479059		0.0428657	0.0445636	0.0567173
7.8	0.198071	0.278917	0.668551	1.20874		0.0528225	0.0480563	0.0499628	0.0583035		0.175216	0.296634	0.489425		0.0431933	0.0448615	0.056896
7.85	0.202324	0.284659	0.680608	1.22961		0.0536193	0.0486744	0.050283	0.0586238		0.179744	0.302115	0.503724		0.044504	0.0454573	0.058028
7.9	0.208199	0.290237	0.694884	1.24585		0.053597	0.0490095	0.0516905	0.0594355		0.183974	0.309979	0.514626		0.0454573	0.0458743	0.0587429
7.95	0.210478	0.295375	0.70604	1.26499		0.0539097	0.0494415	0.0511096	0.0604036		0.187846	0.31826	0.524754		0.0451594	0.0456956	0.0592195
8	0.216205	0.303783	0.717843	1.28805		0.0552279	0.049866	0.0519511	0.0610664		0.191063	0.322788	0.536789		0.0470658	0.0465296	0.059577

## Sheet: Figure 6
	6a				6b
	deGFP mean	deGFP mean	deGFP mean		deGFP mean	deGFP mean	deGFP mean
	29C	33C	37C		29C	33C	37C
time (hours)	PX=0.1 nM	PX=0.1 nM	PX=0.1 nM		PX=0.1 nM	PX=0.1 nM	PX=0.1 nM
0	0.00540994	0.00377569	0.00538734		0.00322564	0.00225648	0.00647845		Temperature	6c	6d
0.05	0.00358122	0.00328418	0.00344381		0.00162552	0.00216711	0.00385297		29	1	1
0.1	0.00189221	0.00169794	0.00146618		0.000546073	0.00125112	0.00221631		33	5.95	1.24
0.15	0.00167632	0.00136282	0.00265957		0.000761963	0.00140751	0.0035461		37	6.87359	1.17
0.2	0.00157472	0.00189902	0.00163666		0.00081276	0.00122878	0.0023868
0.25	0.00142233	0.0012958	0.00327332		0.00106675	0.0010277	0.00211402
0.3	0.00138423	0.00154156	0.00150027		0.00133343	0.00149687	0.00225041
0.35	0.00124454	0.00111707	-0.000272777		0.00116834	0.00107239	0.00184124
0.4	0.00125724	0.00122878	0.00228451		0.00113024	0.00149687	0.00214812
0.45	0.00121914	0.00113941	0.0012275		0.00116834	0.0019437	0.00170486
0.5	0.00110485	0.00120643	0.00170485		0.00118104	0.00205541	0.00272777
0.55	0.00116834	0.00183199	0.00153437		0.00129534	0.00281501	0.00180715
0.6	0.00113024	0.00125112	0.00109111		0.00140963	0.00303843	0.00279596
0.65	0.00107945	0.00105005	0.00150027		0.00156202	0.00292672	0.00136388
0.7	0.000952454	0.00134048	0.00136388		0.00176521	0.00379803	0.0047736
0.75	0.00101595	0.00118409	0.00263		0.00182871	0.00413315	0.003512
0.8	0.00105405	0.00116175	0.000477		0.0020192	0.00487042	0.00463721
0.85	0.000901656	0.00147453	0.00194		0.0021208	0.0054513	0.00603519
0.9	0.000965153	0.00138517	0.00272777		0.00223509	0.00598749	0.00552373
0.95	0.000977852	0.00149687	0.000613748		0.00227319	0.00730563	0.007024
1	0.000888957	0.00142985	0.00361429		0.00253988	0.00723861	0.00675123
1.05	0.000850858	0.00189902	0.00419394		0.00255258	0.00806524	0.00924032
1.1	0.000927055	0.0019437	0.00147		0.00265417	0.00886953	0.00787643
1.15	0.000977852	0.00140751	0.00248909		0.00288276	0.00873548	0.00964948
1.2	0.00102865	0.00187668	0.00398936		0.00308595	0.00920465	0.00999045
1.25	0.000990552	0.00196604	0.00381888		0.00330184	0.0107239	0.0117294
1.3	0.000876257	0.0016756	0.00480769		0.00318754	0.0108803	0.0131274
1.35	0.00101595	0.00185433	0.00501228		0.00340343	0.0115505	0.0118317
1.4	0.00060957	0.00178731	0.00658074		0.00337804	0.0121537	0.0158552
1.45	0.00081276	0.00136282	0.0070922		0.00360662	0.0122207	0.014048
1.5	0.00082546	0.00234585	0.00872886		0.00367012	0.012891	0.0169122
1.55	0.000774662	0.00189902	0.00849018		0.00374632	0.0136506	0.0166053
1.6	0.000723865	0.00198838	0.00975177		0.00392411	0.0141868	0.0173213
1.65	0.000634969	0.00212243	0.00736498		0.00398761	0.0149017	0.0179351
1.7	0.000673067	0.00205541	0.0100246		0.0041781	0.0153262	0.0198445
1.75	0.000863558	0.00239053	0.0094449		0.00434319	0.016555	0.0208333
1.8	0.00060957	0.00252458	0.0117635		0.00457178	0.0161975	0.0232883
1.85	0.000711165	0.00247989	0.0112179		0.00449558	0.0166443	0.0217881
1.9	0.000761963	0.00234585	0.0115589		0.00472417	0.0174486	0.0230837
1.95	0.00082546	0.00263628	0.0111839		0.00504165	0.0180071	0.0241408
2	0.000787362	0.00315013	0.0144572		0.00490196	0.0186997	0.0248909
2.05	0.000939754	0.0025916	0.0158552		0.00515595	0.0194817	0.0254705
2.1	0.000990552	0.00339589	0.0153778		0.00540994	0.019437	0.026698
2.15	0.00104135	0.00344057	0.0167417		0.00546073	0.0205541	0.0286757
2.2	0.00104135	0.00328418	0.0153096		0.00581632	0.0212466	0.02738
2.25	0.00110485	0.00330652	0.0170827		0.00600681	0.021403	0.0268344
2.3	0.00118104	0.00321716	0.0194694		0.006083	0.0216711	0.0288121
2.35	0.00118104	0.00335121	0.018242		0.006083	0.0221626	0.0309261
2.4	0.00118104	0.00368633	0.0193672		0.00636239	0.0233467	0.0306874
2.45	0.00109215	0.00368633	0.0210038		0.00645129	0.0230786	0.0304146
2.5	0.00125724	0.00395442	0.0215494		0.00671797	0.024151	0.0314375
2.55	0.00139693	0.00379803	0.0222995		0.00675607	0.0248883	0.0341653
2.6	0.00130804	0.00462467	0.0220267		0.00699736	0.025	0.0313693
2.65	0.00114294	0.00437891	0.0224359		0.00701006	0.02605	0.0338925
2.7	0.00134613	0.00451296	0.025266		0.00721325	0.0264522	0.0346086
2.75	0.00142233	0.00451296	0.0262207		0.00734024	0.0270331	0.0359043
2.8	0.00125724	0.00451296	0.0270731		0.00747993	0.0272565	0.0353928
2.85	0.00152393	0.00529491	0.0278914		0.00774662	0.0282172	0.0365521
2.9	0.00134613	0.00538427	0.0289825		0.00794981	0.0285746	0.0362111
2.95	0.00137153	0.00516086	0.0273118		0.0081022	0.0287534	0.0385638
3	0.00130804	0.00554066	0.0309261		0.0081403	0.0294459	0.0377455
3.05	0.00154932	0.00558534	0.0321536		0.00840699	0.0298481	0.0394504
3.1	0.00167632	0.00574173	0.034063		0.00858478	0.0299598	0.0394504
3.15	0.00152393	0.0062109	0.0335175		0.00881337	0.0309651	0.0400641
3.2	0.00157472	0.0060992	0.0336197		0.00896576	0.0322386	0.0390071
3.25	0.00167632	0.00625559	0.0359043		0.00909276	0.0318141	0.0412916
3.3	0.00172712	0.00690349	0.0358702		0.00942294	0.0328195	0.0408483
3.35	0.00186681	0.00681412	0.0388025		0.00958803	0.0330876	0.0428942
3.4	0.00177791	0.00670241	0.0381547		0.00988012	0.0334674	0.0429965
3.45	0.00158742	0.00759607	0.0411893		0.00981662	0.0341823	0.0448718
3.5	0.00163822	0.007395	0.0392458		0.0101214	0.0349196	0.0442239
3.55	0.00187951	0.0077748	0.0417008		0.0105659	0.0348525	0.0448377
3.6	0.0019938	0.00764075	0.0431669		0.010604	0.0355228	0.0441899
3.65	0.0019938	0.00826631	0.0429283		0.010604	0.0365058	0.0450423
3.7	0.0019811	0.00822163	0.0450423		0.0108199	0.036908	0.0457242
3.75	0.00184141	0.00866845	0.0457583		0.011239	0.0372207	0.0453492
3.8	0.00182871	0.00900357	0.0475996		0.0113278	0.0378239	0.0465767
3.85	0.0019557	0.00871314	0.0483497		0.0115056	0.0384272	0.0475996
3.9	0.00182871	0.00953977	0.0497		0.011658	0.0392091	0.047054
3.95	0.00222239	0.00962913	0.0514525		0.0119755	0.0394325	0.0496795
4	0.00222239	0.0102994	0.0521686		0.0122549	0.0404155	0.0495772
4.05	0.0020319	0.0102547	0.0537029		0.0123438	0.0406836	0.0524755
4.1	0.00227319	0.0108356	0.0553055		0.0127121	0.0405496	0.0499864
4.15	0.00220969	0.0112154	0.0573513		0.012928	0.0412869	0.0512821
4.2	0.00234938	0.0115952	0.0574195		0.0130169	0.0421582	0.0514866
4.25	0.00226049	0.0119526	0.0598745		0.0132074	0.0418901	0.0524414
4.3	0.00223509	0.0125112	0.0598404		0.0137407	0.0430295	0.053021
4.35	0.00247638	0.0129803	0.0604542		0.0139312	0.0437221	0.0535666
4.4	0.00236208	0.0129803	0.0612043		0.0140201	0.0443476	0.0542485
4.45	0.00270497	0.0139187	0.064239		0.0143122	0.0443029	0.0531915
4.5	0.00274307	0.0136953	0.063898		0.0146805	0.0450626	0.0542826
4.55	0.00271767	0.0144325	0.0659438		0.0149091	0.0451296	0.0533961
4.6	0.00285736	0.0150134	0.0660461		0.0150234	0.0447274	0.0547941
4.65	0.00266687	0.0155719	0.0672736		0.0153663	0.0464477	0.0556124
4.7	0.00292086	0.0163986	0.0684329		0.0158234	0.0470956	0.0547259
4.75	0.00297166	0.0159294	0.0707515		0.0161536	0.0476988	0.0561579
4.8	0.00302245	0.016689	0.0724564		0.016052	0.048101	0.055476
4.85	0.00306055	0.0167337	0.0735475		0.0164711	0.048101	0.0567717
4.9	0.00307325	0.0175603	0.0755251		0.0166108	0.0486595	0.0584083
4.95	0.00333994	0.0180071	0.0786279		0.0169537	0.05	0.0596017
5	0.00308595	0.0184987	0.0774686		0.0171061	0.0503575	0.0568058
5.05	0.00330184	0.0187444	0.0792076		0.0174743	0.0506032	0.0585447
5.1	0.00340343	0.0196381	0.0787643		0.0175759	0.0512288	0.0592608
5.15	0.00339074	0.0201743	0.0803328		0.0180712	0.0519437	0.0600109
5.2	0.00336534	0.020487	0.083913		0.0183252	0.0524352	0.059704
5.25	0.00340343	0.0210679	0.0849359		0.0186681	0.0529714	0.0611361
5.3	0.00353043	0.0221626	0.0866067		0.0189475	0.0529491	0.0602155
5.35	0.00342883	0.0230116	0.0875614		0.0192269	0.053798	0.061443
5.4	0.00367012	0.023168	0.0854815		0.0198237	0.0548928	0.0622272
5.45	0.00387331	0.0238606	0.0890616		0.0198237	0.0549151	0.0616476
5.5	0.00384791	0.0246202	0.091278		0.0204333	0.0558534	0.0646822
5.55	0.00379712	0.0252458	0.0931533		0.0201539	0.0558981	0.063557
5.6	0.0039876	0.026765	0.0942444		0.0205476	0.0569258	0.0630797
5.65	0.004013	0.0268543	0.0948241		0.0210556	0.0562556	0.0648186
5.7	0.0040511	0.0270107	0.0961879		0.0211191	0.0565907	0.0643412
5.75	0.0041781	0.0283735	0.0971086		0.0215508	0.0578642	0.0659438
5.8	0.00422889	0.0281278	0.0983702		0.0214239	0.0579759	0.0635229
5.85	0.00414	0.0294683	0.0992908		0.0223001	0.0586461	0.0639662
5.9	0.00425429	0.0302502	0.101234		0.0224398	0.0599196	0.0637957
5.95	0.00436859	0.0311215	0.10386		0.0228081	0.06021	0.0649209
6	0.00441938	0.0319929	0.104917		0.0230113	0.0601877	0.0674782
6.05	0.00459718	0.0329312	0.10536		0.0232399	0.0603217	0.0653983
6.1	0.00444478	0.0329088	0.109043		0.0235193	0.0611037	0.0671031
6.15	0.00445748	0.0341153	0.106758		0.0237859	0.0614611	0.0669326
6.2	0.00459718	0.0350536	0.110884		0.0240018	0.0626229	0.066012
6.25	0.00454638	0.035992	0.111088		0.0242812	0.0625782	0.0679896
6.3	0.00482577	0.0366845	0.11252		0.0248654	0.0630027	0.0667621
6.35	0.00487656	0.0375112	0.114873		0.025094	0.0635612	0.0678191
6.4	0.00485116	0.0382931	0.114634		0.0254242	0.0637623	0.0685352
6.45	0.00509245	0.0390974	0.118181		0.0253607	0.0643878	0.068126
6.5	0.00497816	0.0398794	0.118453		0.0258813	0.0646336	0.0694899
6.55	0.00499086	0.0409517	0.119442		0.026148	0.0660188	0.0692512
6.6	0.00514325	0.041756	0.122443		0.026402	0.0656166	0.0705469
6.65	0.00521944	0.0427614	0.122		0.0270878	0.0664433	0.0704446
6.7	0.00544803	0.0431189	0.125443		0.0272402	0.066756	0.0720472
6.75	0.00544803	0.0446828	0.124727		0.0272656	0.0672475	0.0698991
6.8	0.00528294	0.0451296	0.126739		0.0276085	0.0677391	0.0707515
6.85	0.00553693	0.0454424	0.128819		0.0280148	0.0678284	0.0735816
6.9	0.00562583	0.0479223	0.129092		0.0282053	0.0696381	0.0713312
6.95	0.00585441	0.0477882	0.131274		0.0286879	0.070353	0.0734452
7	0.00562583	0.0494191	0.131274		0.0287895	0.0698391	0.0716721
7.05	0.00585441	0.0500223	0.133388		0.0289673	0.070353	0.072695
7.1	0.00600681	0.0506479	0.135604		0.0296023	0.0712913	0.0739566
7.15	0.0060957	0.0513181	0.138468		0.0297927	0.0705764	0.0745022
7.2	0.00599411	0.0530384	0.138298		0.0301991	0.0719392	0.0750136
7.25	0.00632429	0.0537534	0.139321		0.0305039	0.071403	0.0735134
7.3	0.0061719	0.0551385	0.141196		0.0306817	0.0727882	0.0738884
7.35	0.00643859	0.0556747	0.143481		0.0310246	0.072118	0.0755592
7.4	0.00679417	0.0571716	0.144742		0.0315072	0.0729893	0.0757297
7.45	0.00685766	0.0572833	0.144026		0.0316977	0.0735925	0.0734452
7.5	0.00704816	0.0587578	0.145595		0.0320405	0.0741734	0.0759002
7.55	0.00699736	0.0596068	0.147368		0.0323961	0.0742627	0.0761047
7.6	0.00730214	0.061059	0.149073		0.0327263	0.075	0.0769231
7.65	0.00741644	0.061059	0.150061		0.0331454	0.0760724	0.0763434
7.7	0.00751803	0.0622207	0.15		0.033628	0.0759383	0.0765821
7.75	0.00769582	0.0626229	0.152039		0.0336026	0.0756256	0.0781165
7.8	0.00802601	0.0653709	0.153846		0.0339327	0.0772565	0.078287
7.85	0.0081911	0.0657283	0.155381		0.034428	0.077748	0.0777073
7.9	0.00829269	0.0667784	0.155381		0.0351138	0.0781725	0.0781165
7.95	0.00839429	0.0675827	0.154562		0.0348852	0.0781725	0.0785256
8	0.00855938	0.0681189	0.160461		0.0356599	0.0785299	0.0780142
